# Supplementary material for: (E)-N′-(2,5-Dimethoxy­benzyl­idene)-2,4-dihydroxy­benzohydrazide
Source: Acta Crystallogr Sect E Struct Rep Online. 2010 Mar 31;66(Pt 4):o996. doi: 10.1107/S160053681001130X (PMC2983919; doi:10.1107/S160053681001130X)
Supplement: Supplementary file 2 [file e-66-0o996-Isup2.hkl]

# 
# h,k,l, Fc-squared, Fo-squared, sigma(Fo-squared) and status flag 
# 
data_I
_shelx_title ' DYPAF11 in P2(1)/c' 
_shelx_refln_list_code          4 
_shelx_F_calc_maximum      238.90 
_exptl_crystal_F_000       664.00 
_reflns_d_resolution_high  0.8394 
 
loop_ 
 _symmetry_equiv_pos_as_xyz 
 'x, y, z' 
 '-x, y+1/2, -z+1/2' 
 '-x, -y, -z' 
 'x, -y-1/2, z-1/2' 
 
_cell_length_a     7.8600 
_cell_length_b    15.3580 
_cell_length_c    12.4250 
_cell_angle_alpha  90.000 
_cell_angle_beta   99.796 
_cell_angle_gamma  90.000 
 
_shelx_F_squared_multiplier     1.000 
 
loop_ 
 _refln_index_h 
 _refln_index_k 
 _refln_index_l 
 _refln_F_squared_calc 
 _refln_F_squared_meas 
 _refln_F_squared_sigma 
 _refln_observed_status 
   1   0   0     1903.48     1817.84     37.54 o 
   2   0   0     2266.00     2202.20     47.87 o 
   3   0   0      321.18      305.92     13.22 o 
   4   0   0      164.97      165.77     11.05 o 
   5   0   0       21.53       30.16      6.71 o 
   6   0   0       25.53       23.86      5.24 o 
   7   0   0        0.04        1.47      3.37 o 
   8   0   0       44.13       41.67     11.52 o 
   9   0   0       25.58       21.43      7.70 o 
   1   1   0      148.40      141.96      3.69 o 
   2   1   0     4393.32     4170.86     49.53 o 
   3   1   0     1334.69     1260.88     23.59 o 
   4   1   0      233.23      221.22      7.80 o 
   5   1   0        2.00       -0.30      1.70 o 
   6   1   0        0.44        0.49      1.70 o 
   7   1   0       49.73       56.12      7.71 o 
   8   1   0        0.01        1.63      3.65 o 
   9   1   0        0.12       -6.19      5.37 o 
   1   2   0      410.49      380.12      9.86 o 
   2   2   0    19387.40    18480.03    202.19 o 
   3   2   0       24.69       23.81      2.04 o 
   4   2   0        0.11        2.44      1.29 o 
   5   2   0      218.88      213.84      7.11 o 
   6   2   0        5.43        6.91      2.17 o 
   7   2   0       33.77       31.93      4.72 o 
   8   2   0        4.28       -3.23      4.02 o 
   9   2   0        0.20        0.06      5.87 o 
   1   3   0     2589.63     2527.36     31.51 o 
   2   3   0      124.27      130.11      4.63 o 
   3   3   0     1859.09     1884.76     22.95 o 
   4   3   0     1588.34     1644.58     22.19 o 
   5   3   0       10.22       18.73      2.69 o 
   6   3   0      118.22      118.57      6.52 o 
   7   3   0       10.52        6.53      3.16 o 
   8   3   0        6.74        6.82      5.57 o 
   9   3   0        5.53       18.23      7.53 o 
   0   4   0     7177.96     6562.72     92.51 o 
   1   4   0      382.59      348.51      9.82 o 
   2   4   0        1.26        2.03      1.27 o 
   3   4   0      101.25       96.09      4.14 o 
   4   4   0     1017.05     1028.54     15.95 o 
   5   4   0      120.36      126.10      5.98 o 
   6   4   0       18.38       19.99      3.91 o 
   7   4   0       12.74       17.55      4.61 o 
   8   4   0        7.40       10.59      7.67 o 
   9   4   0        2.64        9.78      6.95 o 
   1   5   0      226.45      277.42      7.57 o 
   2   5   0      199.72      205.54      7.06 o 
   3   5   0     4282.86     4320.54     55.37 o 
   4   5   0      136.60      153.20      5.68 o 
   5   5   0      164.76      178.84     16.94 o 
   6   5   0      276.76      269.14     14.33 o 
   7   5   0       49.47       58.22      8.69 o 
   8   5   0       36.53       36.66      6.59 o 
   0   6   0      719.43      639.57     16.05 o 
   1   6   0      543.70      520.60     12.14 o 
   2   6   0     1480.60     1523.27     24.25 o 
   3   6   0      432.93      445.29     19.13 o 
   4   6   0       10.33        1.99      2.11 o 
   5   6   0       57.12       52.00      5.53 o 
   6   6   0        0.51        3.76      6.55 o 
   7   6   0       13.63       15.00     10.04 o 
   8   6   0       27.62       21.23      8.67 o 
   1   7   0     4479.82     4407.86     69.01 o 
   2   7   0     1019.73     1041.19     19.60 o 
   3   7   0        1.82       -1.44      2.28 o 
   4   7   0        6.53        2.77      2.34 o 
   5   7   0       20.26       22.09      4.39 o 
   6   7   0        0.68        2.53      3.48 o 
   7   7   0       20.04       19.94      6.46 o 
   8   7   0        1.21        5.31      4.69 o 
   0   8   0     6155.81     6390.76     96.93 o 
   1   8   0      635.34      645.61     14.95 o 
   2   8   0      806.30      835.00     17.82 o 
   3   8   0       87.97      102.55     11.79 o 
   4   8   0       20.24       14.92      3.60 o 
   5   8   0        0.16        2.27      2.96 o 
   6   8   0      111.91      121.29     15.01 o 
   7   8   0        0.53        6.40      5.56 o 
   8   8   0       67.55       80.51     13.40 o 
   1   9   0      597.55      600.31     15.11 o 
   2   9   0       13.54       10.50      3.10 o 
   3   9   0       49.57       41.78      5.14 o 
   4   9   0       38.84       38.14      5.21 o 
   5   9   0       96.99       97.36      8.30 o 
   6   9   0        3.00        0.88      3.92 o 
   7   9   0       18.43       10.92      6.42 o 
   8   9   0       21.50       28.03      7.05 o 
   0  10   0       96.58       95.90     12.65 o 
   1  10   0       11.01        9.78      3.34 o 
   2  10   0      205.04      194.16     22.38 o 
   3  10   0      132.79      122.24      8.37 o 
   4  10   0       30.09       39.09      6.11 o 
   5  10   0        0.69       -0.92      4.77 o 
   6  10   0      247.82      211.23     17.61 o 
   7  10   0       12.21       13.27     10.41 o 
   1  11   0        0.03       -1.84      4.28 o 
   2  11   0       88.50       72.01      9.54 o 
   3  11   0        2.89       -2.37      3.17 o 
   4  11   0       40.29       35.37      5.94 o 
   5  11   0      190.32      190.24     18.77 o 
   6  11   0       29.32       39.51      8.42 o 
   7  11   0        2.23       -2.10      6.08 o 
   0  12   0        8.95       15.23      7.80 o 
   1  12   0       37.50       39.18      6.06 o 
   2  12   0        4.51        9.04      4.25 o 
   3  12   0       12.48        9.90      5.74 o 
   4  12   0        3.20        0.96      3.84 o 
   5  12   0       12.09        5.66      4.60 o 
   6  12   0       36.44       17.05     15.34 o 
   1  13   0      138.67      134.97     10.34 o 
   2  13   0       34.38       19.79      9.98 o 
   3  13   0        0.52        6.37      4.25 o 
   4  13   0       16.43        9.44      5.03 o 
   5  13   0       39.74       40.73      7.76 o 
   6  13   0        1.22        7.16      6.59 o 
   0  14   0       17.62       44.20     12.03 o 
   1  14   0        4.89       10.92      4.83 o 
   2  14   0       61.63       52.98     10.89 o 
   3  14   0        0.05       -2.07      4.26 o 
   4  14   0      108.33       99.53     10.09 o 
   5  14   0        6.93       13.96      5.95 o 
   1  15   0       85.41       69.48     10.71 o 
   2  15   0       47.44       34.32      7.21 o 
   3  15   0       16.01       16.62      6.22 o 
   4  15   0        0.08        1.22      5.25 o 
   5  15   0       49.82       45.27      8.33 o 
   0  16   0       12.39        9.61     10.12 o 
   1  16   0       26.63       19.72      8.24 o 
   2  16   0        0.00       -2.42      4.88 o 
   3  16   0       27.81       35.56      7.54 o 
   4  16   0      177.65      186.30     14.13 o 
   1  17   0       15.60        9.90     14.02 o 
   2  17   0       35.69       42.73     15.71 o 
   3  17   0       42.73       53.29      9.09 o 
   0  18   0        4.78       -8.68     10.84 o 
   1  18   0        0.32        8.27      9.73 o 
  -9   1   1        6.50       -1.74      5.72 o 
  -8   1   1        4.69        4.48     10.17 o 
  -7   1   1       63.05       61.29      5.52 o 
  -6   1   1        0.11        0.03      2.10 o 
  -5   1   1      143.27      144.00      5.42 o 
  -4   1   1        9.85        9.11      1.56 o 
  -3   1   1     1707.59     1702.99     18.60 o 
  -2   1   1     2962.76     2757.15     32.39 o 
  -1   1   1      322.54      291.00      5.56 o 
   0   1   1     3604.42     3409.98     39.01 o 
   1   1   1     6707.22     6254.14     86.38 o 
   2   1   1     9894.21     9699.06    156.58 o 
   3   1   1       18.09       14.08      2.89 o 
   4   1   1      725.75      648.96     17.53 o 
   5   1   1        2.52       -3.21      3.85 o 
   6   1   1       21.87       27.76      5.48 o 
   7   1   1       24.27       19.34      3.36 o 
   8   1   1        6.61        2.08      3.29 o 
   9   1   1       17.26       21.79     11.46 o 
  -9   2   1        9.58       19.72     11.31 o 
  -8   2   1        0.23        1.27      4.83 o 
  -7   2   1       15.97       14.75      3.56 o 
  -6   2   1       36.65       39.59      4.12 o 
  -5   2   1      406.49      422.54      9.91 o 
  -4   2   1      245.03      244.17     14.38 o 
  -3   2   1      977.08      972.03     15.37 o 
  -2   2   1    57072.72    51221.04    554.74 o 
  -1   2   1      701.51      719.21     10.53 o 
   0   2   1     1674.42     1571.05     24.23 o 
   1   2   1      418.49      380.51      8.51 o 
   2   2   1       53.75       42.76      4.57 o 
   3   2   1       76.06       77.51      3.97 o 
   4   2   1       29.76       31.29      3.17 o 
   5   2   1      210.86      205.93      9.81 o 
   6   2   1        8.10        5.38      2.59 o 
   7   2   1       13.82       10.13      3.00 o 
   8   2   1        6.27        7.16      4.09 o 
   9   2   1       19.81       21.95     12.03 o 
  -9   3   1        1.30        3.47      6.20 o 
  -8   3   1        2.15        4.25      4.87 o 
  -7   3   1       50.64       54.34      5.73 o 
  -6   3   1       81.06       88.37      6.77 o 
  -5   3   1     1051.99     1105.99     16.17 o 
  -4   3   1        2.17       -0.10      1.70 o 
  -3   3   1     1401.65     1402.08     18.07 o 
  -2   3   1     6051.31     5792.45     81.82 o 
  -1   3   1     2752.58     2597.46     32.02 o 
   0   3   1     1377.34     1275.88     15.22 o 
   1   3   1      882.19      778.53     13.01 o 
   2   3   1     1469.27     1398.41     20.76 o 
   3   3   1      771.29      802.40     13.31 o 
   4   3   1      215.42      225.16      7.09 o 
   5   3   1       17.29       17.10      2.50 o 
   6   3   1      205.79      184.95     10.11 o 
   7   3   1        9.98       10.77      3.64 o 
   8   3   1       14.04       15.09      4.99 o 
  -9   4   1        2.92        0.54      6.28 o 
  -8   4   1        0.71        0.51      4.95 o 
  -7   4   1        1.45       -2.33      3.01 o 
  -6   4   1      109.38      108.37      8.48 o 
  -5   4   1      246.26      254.33      7.60 o 
  -4   4   1     7758.32     7547.91    112.66 o 
  -3   4   1      948.58      968.48     14.12 o 
  -2   4   1      139.94      129.99      7.19 o 
  -1   4   1        0.59        1.69      1.40 o 
   0   4   1      638.41      643.03     10.58 o 
   1   4   1     1199.71     1176.45     22.29 o 
   2   4   1      177.44      186.26      6.15 o 
   3   4   1       59.31       52.21      3.18 o 
   4   4   1      251.95      288.07      7.58 o 
   5   4   1      384.16      412.09     10.25 o 
   6   4   1        8.08        5.64      3.21 o 
   7   4   1       15.37        9.62      4.71 o 
   8   4   1       24.32       21.70      7.14 o 
  -8   5   1        1.89       -0.49      5.13 o 
  -7   5   1       17.25       33.78      5.90 o 
  -6   5   1      140.48      145.98     10.02 o 
  -5   5   1      670.04      665.70     13.05 o 
  -4   5   1        0.74       -1.36      1.62 o 
  -3   5   1     3208.88     3263.87     38.13 o 
  -2   5   1     1008.90      977.28     16.83 o 
  -1   5   1      118.98      104.84      4.83 o 
   0   5   1       20.01       18.17      2.21 o 
   1   5   1     1078.26     1077.60     22.09 o 
   2   5   1      778.92      755.80     14.67 o 
   3   5   1        4.10        3.32      1.99 o 
   4   5   1      151.49      141.19      5.42 o 
   5   5   1        5.52        6.76      2.69 o 
   6   5   1        4.54        6.46      3.17 o 
   7   5   1       59.98       66.26      8.50 o 
   8   5   1       26.46       19.35      8.80 o 
  -8   6   1        3.46        1.50      6.66 o 
  -7   6   1        0.27       -0.75      3.56 o 
  -6   6   1      110.93      110.90      8.69 o 
  -5   6   1        1.74        3.39      2.29 o 
  -4   6   1      183.90      197.38      6.45 o 
  -3   6   1      426.94      433.84      8.64 o 
  -2   6   1      767.44      877.50     18.69 o 
  -1   6   1      243.25      240.06      7.45 o 
   0   6   1     1263.98     1300.61     18.26 o 
   1   6   1       14.18        9.65      3.64 o 
   2   6   1      265.99      280.03      8.75 o 
   3   6   1      373.08      393.67     12.90 o 
   4   6   1      305.59      317.34     10.58 o 
   5   6   1      162.60      171.95     14.39 o 
   6   6   1        7.29        2.40      3.47 o 
   7   6   1      108.65      118.92      9.70 o 
   8   6   1        9.56        5.88      6.01 o 
  -8   7   1       62.55       51.76     10.07 o 
  -7   7   1       15.84       10.02      4.65 o 
  -6   7   1       13.01        9.57      4.17 o 
  -5   7   1       46.89       52.18      5.50 o 
  -4   7   1       73.52       77.94      6.05 o 
  -3   7   1      160.05      195.00      8.09 o 
  -2   7   1      473.07      472.31     16.56 o 
  -1   7   1      568.71      606.29     13.42 o 
   0   7   1      386.75      373.88     11.18 o 
   1   7   1     1613.01     1749.52     27.63 o 
   2   7   1        0.02       -0.48      2.44 o 
   3   7   1      150.05      162.10     18.52 o 
   4   7   1       75.78       67.91     10.61 o 
   5   7   1       28.51       28.54      4.63 o 
   6   7   1      100.88       95.49      8.25 o 
   7   7   1       27.66       33.48      6.09 o 
   8   7   1       22.02       18.10      7.08 o 
  -8   8   1       26.38       21.12     14.59 o 
  -7   8   1       54.14       42.49     10.06 o 
  -6   8   1       12.45       12.79      4.72 o 
  -5   8   1        0.11       -0.49      2.69 o 
  -4   8   1      281.37      266.49     12.36 o 
  -3   8   1       98.53       98.88      6.73 o 
  -2   8   1      185.95      173.20     12.68 o 
  -1   8   1      130.49      138.75      7.21 o 
   0   8   1      265.80      218.80     14.44 o 
   1   8   1      780.48      834.46     18.15 o 
   2   8   1       99.71       99.63      8.91 o 
   3   8   1       47.21       57.15      5.63 o 
   4   8   1       58.26       50.42      5.74 o 
   5   8   1       29.92       24.99      6.83 o 
   6   8   1       21.28       17.93      4.96 o 
   7   8   1       27.00       26.79      8.78 o 
   8   8   1        3.37        9.91      6.55 o 
  -8   9   1        0.00       -6.54      5.45 o 
  -7   9   1        5.15       -0.59      4.43 o 
  -6   9   1        1.18       -2.99      3.43 o 
  -5   9   1       16.04       14.12      4.23 o 
  -4   9   1        9.48        4.64      3.32 o 
  -3   9   1       18.22       18.64      4.77 o 
  -2   9   1      155.34      180.61     17.87 o 
  -1   9   1     1075.60     1083.63     21.54 o 
   0   9   1      238.35      243.89      9.35 o 
   1   9   1      355.98      384.48     12.03 o 
   2   9   1      293.66      304.87     15.34 o 
   3   9   1       17.46       14.14      3.71 o 
   4   9   1        3.11        1.69      3.00 o 
   5   9   1      198.90      201.71     11.14 o 
   6   9   1        7.66        2.44      4.12 o 
   7   9   1        5.69        1.76      6.29 o 
  -7  10   1        4.14        6.32      5.07 o 
  -6  10   1       10.16       15.21      7.25 o 
  -5  10   1        1.02        5.36      3.74 o 
  -4  10   1        5.05       13.52      3.92 o 
  -3  10   1      160.40      170.67      9.34 o 
  -2  10   1      623.86      638.76     16.45 o 
  -1  10   1        2.75        1.00      2.70 o 
   0  10   1      248.65      225.62     13.33 o 
   1  10   1      197.13      231.44     13.47 o 
   2  10   1        0.11        0.82      2.78 o 
   3  10   1       65.32       74.55      7.07 o 
   4  10   1       12.70       11.12      3.95 o 
   5  10   1       49.04       47.59      6.70 o 
   6  10   1      297.84      283.81     26.04 o 
   7  10   1       26.38       11.45      9.58 o 
  -7  11   1       57.39       49.14      8.05 o 
  -6  11   1        0.32       -0.33      4.55 o 
  -5  11   1       37.26       33.25      8.28 o 
  -4  11   1       68.75       68.01     14.92 o 
  -3  11   1        0.51        0.34      4.58 o 
  -2  11   1       10.45        8.31      3.84 o 
  -1  11   1       20.93       28.94      6.69 o 
   0  11   1        1.05       -1.90      3.87 o 
   1  11   1       67.05       65.26     10.01 o 
   2  11   1       24.25       17.37      4.51 o 
   3  11   1        0.17        4.69      3.50 o 
   4  11   1        2.57        4.29      3.94 o 
   5  11   1       49.51       55.86      7.28 o 
   6  11   1       32.99       14.60      5.52 o 
   7  11   1       11.64        3.48      6.54 o 
  -7  12   1        0.11        1.08      5.24 o 
  -6  12   1       17.60        9.30      5.38 o 
  -5  12   1       25.95       21.15      4.95 o 
  -4  12   1       33.45       34.55      6.30 o 
  -3  12   1       15.96       15.54      6.02 o 
  -2  12   1        7.81       19.09      4.75 o 
  -1  12   1       40.00       54.89      6.65 o 
   0  12   1       12.54       24.44      6.37 o 
   1  12   1       26.17       14.58      5.18 o 
   2  12   1        9.20        7.22      4.28 o 
   3  12   1        5.19        1.56      3.75 o 
   4  12   1      527.21      474.56     22.12 o 
   5  12   1        3.53       -2.58      4.16 o 
   6  12   1       33.39       21.20      6.14 o 
  -6  13   1       12.42       11.55      9.53 o 
  -5  13   1       11.75       13.92      6.26 o 
  -4  13   1       55.80       54.43     10.95 o 
  -3  13   1        6.80        1.03      4.11 o 
  -2  13   1       57.77       49.93      7.01 o 
  -1  13   1      114.83      124.21     10.20 o 
   0  13   1       67.53       55.25     14.59 o 
   1  13   1        1.88       -3.93      3.57 o 
   2  13   1        2.78        4.75      4.30 o 
   3  13   1      602.78      588.02     18.90 o 
   4  13   1        0.03        8.15      4.71 o 
   5  13   1        6.78        8.84      5.38 o 
   6  13   1        3.41        2.14      6.07 o 
  -6  14   1        3.04        2.98      5.48 o 
  -5  14   1        3.29        2.70      5.12 o 
  -4  14   1       23.95       16.04      5.04 o 
  -3  14   1       49.59       47.01      8.71 o 
  -2  14   1        0.18        0.06      4.71 o 
  -1  14   1        1.75        3.65      5.09 o 
   0  14   1       16.28       23.43      7.44 o 
   1  14   1        3.57        4.78      5.98 o 
   2  14   1      594.08      559.96     18.85 o 
   3  14   1       44.96       50.54      7.64 o 
   4  14   1       55.14       55.38      8.26 o 
   5  14   1       38.11       30.97      7.41 o 
  -5  15   1       40.44       33.23      7.79 o 
  -4  15   1       14.29       16.11      4.98 o 
  -3  15   1        5.43        5.14      5.19 o 
  -2  15   1        0.26        3.07      4.92 o 
  -1  15   1        1.30       -2.15      6.24 o 
   0  15   1      190.87      182.46     20.27 o 
   1  15   1        1.33        9.76      6.97 o 
   2  15   1       46.12       43.70      7.55 o 
   3  15   1       58.98       71.98     11.83 o 
   4  15   1       16.91       21.34      9.10 o 
   5  15   1        1.18       -0.62      5.96 o 
  -4  16   1       20.47       16.06      8.38 o 
  -3  16   1        4.60        4.71      5.61 o 
  -2  16   1        9.32        3.07      5.54 o 
  -1  16   1        5.45        7.44      7.20 o 
   0  16   1       29.16       18.07      7.79 o 
   1  16   1       33.45       27.41      8.66 o 
   2  16   1       56.04       42.04      7.86 o 
   3  16   1        6.64        9.66      6.25 o 
   4  16   1        7.63        9.01      6.51 o 
  -3  17   1        0.60        5.02      5.87 o 
  -2  17   1        9.43        0.58      5.60 o 
  -1  17   1        9.29        6.57      7.95 o 
   0  17   1       45.01       85.86     12.91 o 
   1  17   1        0.02        3.32      7.53 o 
   2  17   1       23.31       27.57      8.85 o 
   3  17   1      145.61      186.57     21.40 o 
  -1  18   1        0.00        6.98      8.07 o 
   0  18   1        0.26       -5.93      7.49 o 
   1  18   1        2.46       -3.21      8.09 o 
  -9   0   2        1.32       12.91      9.50 o 
  -8   0   2        0.20       -2.53      6.92 o 
  -7   0   2      290.45      323.58     22.05 o 
  -6   0   2       82.46       88.56      7.30 o 
  -5   0   2      112.94      123.66     13.37 o 
  -4   0   2      739.07      776.29     17.99 o 
  -3   0   2        1.69        7.31      2.42 o 
  -2   0   2    12781.43    12041.85    200.65 o 
  -1   0   2     2231.63     2169.58     31.82 o 
   0   0   2     1071.13     1129.48     25.51 o 
   1   0   2       77.31       81.11      4.01 o 
   2   0   2      109.25      103.44      8.42 o 
   3   0   2     1246.37     1128.91     33.88 o 
   4   0   2      234.12      230.11     14.72 o 
   5   0   2        6.95        7.38      4.65 o 
   6   0   2       22.92       26.54      8.52 o 
   7   0   2        8.22        7.95      7.95 o 
   8   0   2        0.27       -0.23      4.21 o 
  -9   1   2       37.00       25.37      8.42 o 
  -8   1   2        6.47        7.16      5.71 o 
  -7   1   2      107.89      108.07     10.72 o 
  -6   1   2       65.52       72.72      7.13 o 
  -5   1   2      154.96      158.17      6.56 o 
  -4   1   2      569.70      521.45     11.14 o 
  -3   1   2     7101.30     6789.62     67.82 o 
  -2   1   2      122.62      123.09      2.91 o 
  -1   1   2     7109.83     6862.50     66.95 o 
   0   1   2     4025.86     3714.46     52.40 o 
   1   1   2       45.50       30.50      2.44 o 
   2   1   2     1002.70     1006.81     15.86 o 
   3   1   2      974.98      963.81     16.82 o 
   4   1   2       41.84       49.75      4.44 o 
   5   1   2       56.95       59.86      5.51 o 
   6   1   2       17.57       11.38      3.58 o 
   7   1   2       84.75       92.33      8.26 o 
   8   1   2        1.62        3.44      4.88 o 
  -9   2   2        7.68        1.55      6.62 o 
  -8   2   2       19.07       14.99      5.28 o 
  -7   2   2       24.63       37.40      6.87 o 
  -6   2   2      168.27      174.77      8.78 o 
  -5   2   2      165.42      152.87      7.20 o 
  -4   2   2       26.88       30.21      2.78 o 
  -3   2   2      338.24      335.82      6.62 o 
  -2   2   2     3839.52     3693.98     37.97 o 
  -1   2   2       35.00       43.76      1.80 o 
   0   2   2     2784.61     2619.22     31.82 o 
   1   2   2      809.66      776.61     19.33 o 
   2   2   2        0.63        3.19      1.38 o 
   3   2   2      102.94       94.33      5.19 o 
   4   2   2        6.01        3.67      2.00 o 
   5   2   2        3.84        5.50      1.94 o 
   6   2   2        1.00       -2.13      2.14 o 
   7   2   2        2.86        0.90      2.70 o 
   8   2   2       59.24       58.18      7.83 o 
  -9   3   2        0.83        2.80      6.19 o 
  -8   3   2        0.26        2.80      4.96 o 
  -7   3   2        3.38        6.02      3.45 o 
  -6   3   2       14.55       13.99      2.79 o 
  -5   3   2     1927.57     1894.42     23.23 o 
  -4   3   2        2.12        0.71      1.25 o 
  -3   3   2     1075.34     1111.19     13.82 o 
  -2   3   2     2235.98     2297.18     23.07 o 
  -1   3   2      483.78      456.77      8.48 o 
   0   3   2     3711.47     3501.50     36.27 o 
   1   3   2      371.43      361.66      8.16 o 
   2   3   2      180.27      184.34      9.21 o 
   3   3   2        0.47       -1.23      1.20 o 
   4   3   2        0.02        0.87      1.56 o 
   5   3   2      163.26      157.77      8.24 o 
   6   3   2        2.43       -0.82      2.38 o 
   7   3   2       23.52       21.45      5.34 o 
   8   3   2       47.82       60.45     12.45 o 
  -9   4   2        0.30        4.50      6.51 o 
  -8   4   2        0.02        4.08      5.43 o 
  -7   4   2       15.47        6.90      6.64 o 
  -6   4   2       18.41       29.07      5.04 o 
  -5   4   2        4.01        4.48      1.84 o 
  -4   4   2     1997.37     1913.17     30.28 o 
  -3   4   2      272.22      286.51      6.01 o 
  -2   4   2       17.34       17.37      1.73 o 
  -1   4   2     1097.61      976.02     12.98 o 
   0   4   2     1740.33     1703.64     20.25 o 
   1   4   2        4.92        3.25      1.27 o 
   2   4   2      112.91      105.07      5.20 o 
   3   4   2      252.25      230.32      6.94 o 
   4   4   2        3.51        4.20      1.86 o 
   5   4   2        2.90        2.72      2.16 o 
   6   4   2        0.02        2.37      2.52 o 
   7   4   2        9.05        0.27      3.35 o 
   8   4   2        0.60        7.08      6.35 o 
  -9   5   2        3.99       -1.52      6.20 o 
  -8   5   2        0.00       -2.84      4.87 o 
  -7   5   2        8.53        8.07      4.23 o 
  -6   5   2        0.02        0.18      2.51 o 
  -5   5   2      453.45      477.44      9.80 o 
  -4   5   2     1291.18     1286.87     18.44 o 
  -3   5   2      553.88      558.51      9.28 o 
  -2   5   2      325.61      319.90      6.23 o 
  -1   5   2        1.51       -0.16      1.01 o 
   0   5   2      268.62      232.03      5.00 o 
   1   5   2     1909.10     1887.32     27.45 o 
   2   5   2      348.59      342.87     17.79 o 
   3   5   2      104.27       84.82      5.67 o 
   4   5   2       26.33       26.21      3.70 o 
   5   5   2       49.12       58.07      5.89 o 
   6   5   2       58.03       68.17      6.92 o 
   7   5   2       22.86       13.82      4.84 o 
   8   5   2       45.72       27.06     11.77 o 
  -8   6   2       21.17       12.57      7.62 o 
  -7   6   2       66.01       52.65      7.26 o 
  -6   6   2      960.48      880.05     21.74 o 
  -5   6   2       33.50       37.34      4.01 o 
  -4   6   2      401.54      412.02      8.56 o 
  -3   6   2       12.91       14.59      2.07 o 
  -2   6   2        6.53        6.82      2.22 o 
  -1   6   2        9.16        5.56      1.49 o 
   0   6   2     1234.66     1256.42     15.17 o 
   1   6   2       48.99       57.40      4.52 o 
   2   6   2      122.90      109.64      6.11 o 
   3   6   2       68.22       75.67      5.79 o 
   4   6   2        0.43       -1.37      1.86 o 
   5   6   2       15.05       21.74      4.14 o 
   6   6   2        1.45        2.41      3.18 o 
   7   6   2        0.00        1.72      4.23 o 
   8   6   2       52.06       66.93     15.13 o 
  -8   7   2        3.00       -0.36      5.53 o 
  -7   7   2      101.78      106.58     11.58 o 
  -6   7   2       92.85       78.09     17.43 o 
  -5   7   2       38.34       41.09      5.77 o 
  -4   7   2       35.24       37.23      3.89 o 
  -3   7   2      742.28      781.17     12.11 o 
  -2   7   2      150.69      152.71      4.87 o 
  -1   7   2      207.16      193.37      5.15 o 
   0   7   2     1211.78     1234.72     17.53 o 
   1   7   2        2.73        3.33      2.44 o 
   2   7   2      204.02      224.05      8.49 o 
   3   7   2     1353.69     1287.14     23.99 o 
   4   7   2       92.10      104.83      7.51 o 
   5   7   2      135.27      146.34     12.35 o 
   6   7   2        3.20       -2.45      3.37 o 
   7   7   2        6.52        2.19      4.27 o 
   8   7   2        6.18       13.38      6.89 o 
  -8   8   2       66.61       84.92     12.43 o 
  -7   8   2        3.97        5.04      4.65 o 
  -6   8   2       90.74       89.50      8.83 o 
  -5   8   2       19.29       17.39      3.49 o 
  -4   8   2        7.32        7.27      2.66 o 
  -3   8   2       70.43       79.90      5.22 o 
  -2   8   2      777.26      769.50     11.98 o 
  -1   8   2      121.05      121.95      6.25 o 
   0   8   2      455.09      449.34      9.60 o 
   1   8   2      530.11      564.79     14.22 o 
   2   8   2      124.32      130.24      8.03 o 
   3   8   2      265.27      274.35     10.36 o 
   4   8   2      431.11      405.59     13.32 o 
   5   8   2        0.55        0.57      3.16 o 
   6   8   2        0.26       -0.34      3.55 o 
   7   8   2       14.40        8.60      7.38 o 
  -8   9   2       16.09        5.96      6.90 o 
  -7   9   2       77.93       87.43     22.85 o 
  -6   9   2       26.28       11.92      5.73 o 
  -5   9   2       58.76       62.85      8.67 o 
  -4   9   2      115.58      121.40      8.48 o 
  -3   9   2       33.07       46.52      5.36 o 
  -2   9   2      276.31      271.80      6.80 o 
  -1   9   2      793.19      795.74     14.64 o 
   0   9   2      306.78      318.38      8.31 o 
   1   9   2      403.70      348.62     16.81 o 
   2   9   2      376.32      409.03     12.90 o 
   3   9   2      203.60      215.01     10.27 o 
   4   9   2      253.05      261.69     11.92 o 
   5   9   2        4.67       -0.20      3.77 o 
   6   9   2       18.98       15.89      5.27 o 
   7   9   2        4.67        4.01      4.78 o 
  -7  10   2        0.08       -0.99      5.02 o 
  -6  10   2       24.10       31.40      7.74 o 
  -5  10   2       12.50       16.32      5.01 o 
  -4  10   2       26.25       27.02      4.04 o 
  -3  10   2        4.91        8.02      2.76 o 
  -2  10   2      101.17       87.70      5.91 o 
  -1  10   2      325.78      324.98      9.32 o 
   0  10   2      118.50      111.45      5.65 o 
   1  10   2       34.38       28.82      9.20 o 
   2  10   2      114.83      111.80      8.25 o 
   3  10   2       72.90       68.15      9.55 o 
   4  10   2       96.99      113.71      8.93 o 
   5  10   2       13.64       11.20      5.32 o 
   6  10   2       29.78       28.35      7.56 o 
   7  10   2       19.10        6.76      5.38 o 
  -7  11   2        9.75        9.97      5.98 o 
  -6  11   2        1.98        1.43      4.74 o 
  -5  11   2        0.03       -2.49      3.57 o 
  -4  11   2       20.21        9.25      3.52 o 
  -3  11   2      877.22      844.92     17.54 o 
  -2  11   2      218.74      228.25     10.53 o 
  -1  11   2      137.66      152.18      7.38 o 
   0  11   2       12.21       13.75      4.20 o 
   1  11   2      166.80      171.34     18.05 o 
   2  11   2      124.11      127.34     14.06 o 
   3  11   2        0.43       -0.98      3.38 o 
   4  11   2       94.62      104.41      9.15 o 
   5  11   2        1.48        2.16      4.16 o 
   6  11   2       14.90       13.22      6.95 o 
   7  11   2        1.31       -3.68      6.29 o 
  -7  12   2        0.12        0.49      5.48 o 
  -6  12   2        1.39       -5.28      4.60 o 
  -5  12   2       25.04       19.11      5.50 o 
  -4  12   2      147.98      141.07      8.71 o 
  -3  12   2       19.25       15.30      3.88 o 
  -2  12   2       11.02       13.24      3.69 o 
  -1  12   2       17.20       15.03      4.59 o 
   0  12   2      755.94      770.27     30.88 o 
   1  12   2        6.62        3.78      4.75 o 
   2  12   2       87.88      106.26     10.85 o 
   3  12   2        2.72        0.74      4.04 o 
   4  12   2      164.16      135.44     10.61 o 
   5  12   2        1.99       -1.72      4.18 o 
   6  12   2        4.22        3.54      5.33 o 
  -6  13   2       18.75       20.47      6.67 o 
  -5  13   2       67.76      100.03     11.19 o 
  -4  13   2        0.04        0.64      3.41 o 
  -3  13   2      248.32      249.50     12.41 o 
  -2  13   2       59.73       53.60      5.72 o 
  -1  13   2      167.63      145.24     16.56 o 
   0  13   2       13.02       13.51      5.92 o 
   1  13   2      519.36      507.91     20.70 o 
   2  13   2        5.11       11.42      5.18 o 
   3  13   2       41.25       33.81     14.67 o 
   4  13   2       58.35       54.15      8.01 o 
   5  13   2        2.12       -2.59      4.69 o 
   6  13   2       10.21       18.50     11.58 o 
  -6  14   2        7.56        7.88      6.77 o 
  -5  14   2        0.05        5.15      5.23 o 
  -4  14   2       41.55       36.24      5.93 o 
  -3  14   2        5.77        6.99      4.09 o 
  -2  14   2      197.83      165.11     11.34 o 
  -1  14   2      141.27      128.23     10.59 o 
   0  14   2       51.21       40.89      8.85 o 
   1  14   2      242.16      261.26     17.05 o 
   2  14   2      132.57      102.99      9.79 o 
   3  14   2       70.87       56.21      9.00 o 
   4  14   2        0.01       -4.23      4.68 o 
   5  14   2        4.72        3.42      5.42 o 
  -5  15   2        2.68        4.33      5.95 o 
  -4  15   2        0.71        3.69      5.01 o 
  -3  15   2        0.96        3.91      6.54 o 
  -2  15   2       14.80       16.97      5.90 o 
  -1  15   2        2.15        3.98      4.71 o 
   0  15   2       11.57       11.62      7.60 o 
   1  15   2      895.54      975.74     44.88 o 
   2  15   2       53.14       51.27      8.27 o 
   3  15   2      410.82      464.75     22.97 o 
   4  15   2       19.31       22.44     10.30 o 
  -4  16   2       14.61       11.23      7.88 o 
  -3  16   2        1.90       -1.30      5.41 o 
  -2  16   2        5.63       -0.43      4.96 o 
  -1  16   2       32.42       40.09     11.57 o 
   0  16   2       14.95        2.14      6.85 o 
   1  16   2       20.66       30.38      8.66 o 
   2  16   2      129.13      142.01     20.71 o 
   3  16   2      116.73      111.30     12.12 o 
   4  16   2       48.43       55.25      9.25 o 
  -3  17   2       12.29       14.86      6.88 o 
  -2  17   2       13.98       11.77      6.85 o 
  -1  17   2       86.31      100.06     15.08 o 
   0  17   2        1.88        5.02      7.81 o 
   1  17   2        1.79        3.82      8.09 o 
   2  17   2        0.94       -4.31      7.29 o 
  -1  18   2        4.61       18.32     10.84 o 
   0  18   2        1.49       17.27      9.30 o 
  -9   1   3       17.61       10.56      7.41 o 
  -8   1   3        0.15        0.79      4.73 o 
  -7   1   3        0.01        6.29      4.19 o 
  -6   1   3       25.49       34.86      5.96 o 
  -5   1   3       19.95       21.51      2.24 o 
  -4   1   3      875.85      902.02     19.39 o 
  -3   1   3       15.19       12.27      1.32 o 
  -2   1   3        2.75        2.34      1.16 o 
  -1   1   3     2623.00     2480.06     26.18 o 
   0   1   3      139.20      117.44      3.43 o 
   1   1   3     3482.74     3341.48     35.91 o 
   2   1   3      934.77      867.55     15.48 o 
   3   1   3      431.27      440.19     12.77 o 
   4   1   3       87.67       82.57      5.99 o 
   5   1   3      248.13      265.22      9.74 o 
   6   1   3       12.97        8.81      4.20 o 
   7   1   3        0.68        4.32      4.39 o 
   8   1   3       29.62       32.06      7.01 o 
  -9   2   3        8.44        2.60      6.44 o 
  -8   2   3      113.37      131.60     13.23 o 
  -7   2   3       35.78       40.20      7.69 o 
  -6   2   3        8.86       10.64      3.93 o 
  -5   2   3      197.99      189.73      6.11 o 
  -4   2   3     1545.64     1460.17     19.18 o 
  -3   2   3      107.46      120.82      3.52 o 
  -2   2   3      530.44      530.12      7.70 o 
  -1   2   3      212.76      224.38      8.92 o 
   0   2   3      226.59      187.86      4.00 o 
   1   2   3     1522.40     1420.77     17.87 o 
   2   2   3      361.20      322.49      6.16 o 
   3   2   3       22.46       18.51      3.57 o 
   4   2   3       18.35       22.69      3.43 o 
   5   2   3      401.98      409.34     12.57 o 
   6   2   3       67.91       73.86      6.93 o 
   7   2   3       36.11       35.13      6.43 o 
   8   2   3       77.15      116.91     11.88 o 
  -9   3   3        2.04       11.93      8.16 o 
  -8   3   3        3.82       14.47      6.41 o 
  -7   3   3      250.82      269.17     13.58 o 
  -6   3   3        1.15       -0.98      2.06 o 
  -5   3   3     1289.89     1321.71     23.66 o 
  -4   3   3        0.15        2.10      1.40 o 
  -3   3   3     1537.73     1477.59     16.92 o 
  -2   3   3        5.53        8.19      1.29 o 
  -1   3   3     4529.97     4384.51     40.27 o 
   0   3   3     1975.29     1835.39     18.90 o 
   1   3   3      403.33      355.64      5.77 o 
   2   3   3      656.42      612.71     14.65 o 
   3   3   3       52.67       48.01      5.31 o 
   4   3   3      330.91      319.27     13.41 o 
   5   3   3      334.80      374.89     10.74 o 
   6   3   3       16.57       15.52      3.48 o 
   7   3   3      174.25      178.09     11.90 o 
   8   3   3       33.49       37.48     14.91 o 
  -9   4   3        2.87        5.73      6.26 o 
  -8   4   3       27.54       37.15      8.55 o 
  -7   4   3       51.64       48.28      9.85 o 
  -6   4   3        0.26       -0.22      2.03 o 
  -5   4   3      662.02      702.40     15.81 o 
  -4   4   3      523.80      508.31     10.25 o 
  -3   4   3      567.18      564.18      9.56 o 
  -2   4   3      557.79      545.38      8.35 o 
  -1   4   3      149.01      189.76      5.42 o 
   0   4   3     1227.22     1239.39     14.31 o 
   1   4   3     3282.04     3198.73     35.86 o 
   2   4   3      506.48      504.02      8.44 o 
   3   4   3       79.72       74.80      4.70 o 
   4   4   3      262.84      251.20      8.17 o 
   5   4   3      101.47      115.02     16.61 o 
   6   4   3       44.45       52.98      7.74 o 
   7   4   3      415.75      461.35     20.67 o 
   8   4   3       10.58       18.86      7.67 o 
  -9   5   3       15.05       15.48      7.51 o 
  -8   5   3       17.01       12.61      6.36 o 
  -7   5   3      290.87      268.72     17.34 o 
  -6   5   3       71.68       62.91      5.36 o 
  -5   5   3     1099.90     1093.16     25.41 o 
  -4   5   3      793.68      803.89     20.05 o 
  -3   5   3      201.32      201.01      5.37 o 
  -2   5   3     2117.97     2100.60     22.75 o 
  -1   5   3      139.25      137.82      4.00 o 
   0   5   3      366.51      396.54      6.97 o 
   1   5   3     1494.42     1400.17     19.39 o 
   2   5   3       51.88       54.55      4.54 o 
   3   5   3      208.78      222.68     11.76 o 
   4   5   3      128.97      126.03      7.45 o 
   5   5   3       20.95       21.98      4.80 o 
   6   5   3       76.33       65.21      6.81 o 
   7   5   3      336.21      332.55     18.73 o 
   8   5   3        0.36        4.94      6.50 o 
  -8   6   3       59.70       44.16     16.29 o 
  -7   6   3        2.04        6.31      5.27 o 
  -6   6   3      304.15      298.08     12.63 o 
  -5   6   3      229.22      232.18      8.35 o 
  -4   6   3      119.29      134.10      5.88 o 
  -3   6   3      452.02      412.03      8.12 o 
  -2   6   3      144.64      164.13      4.92 o 
  -1   6   3        2.49        2.81      1.32 o 
   0   6   3        2.46        2.69      1.85 o 
   1   6   3      474.65      459.45     12.40 o 
   2   6   3     1295.40     1309.27     35.45 o 
   3   6   3      730.65      758.36     16.93 o 
   4   6   3        1.70        0.06      2.40 o 
   5   6   3      371.41      395.35     13.24 o 
   6   6   3        2.93        2.90      3.44 o 
   7   6   3       11.46        8.03      6.32 o 
   8   6   3       13.66       21.19      8.41 o 
  -8   7   3        1.27       -3.63      5.84 o 
  -7   7   3        5.16        3.35      5.18 o 
  -6   7   3      446.31      450.82     15.50 o 
  -5   7   3      138.25      140.07      9.03 o 
  -4   7   3       35.42       29.70      3.26 o 
  -3   7   3        2.82        3.07      1.69 o 
  -2   7   3      180.49      170.06      5.29 o 
  -1   7   3      136.09      116.98      4.48 o 
   0   7   3      236.69      223.75      6.73 o 
   1   7   3       29.80       42.28      4.55 o 
   2   7   3      400.12      434.84     12.29 o 
   3   7   3       16.04       17.20      3.35 o 
   4   7   3      218.17      229.18     11.84 o 
   5   7   3       42.64       44.55      5.94 o 
   6   7   3      148.02      153.53     24.02 o 
   7   7   3        4.86       -4.38      5.99 o 
  -8   8   3      153.69      135.32     15.33 o 
  -7   8   3        6.79        3.96      6.69 o 
  -6   8   3        3.17       -0.05      3.80 o 
  -5   8   3       10.57        4.71      3.60 o 
  -4   8   3      175.18      193.00      7.75 o 
  -3   8   3       81.64       89.20      4.99 o 
  -2   8   3      120.20      135.49      7.42 o 
  -1   8   3       37.14       35.40      3.01 o 
   0   8   3      352.25      398.70      8.16 o 
   1   8   3        7.18        4.11      2.61 o 
   2   8   3      424.11      442.76     13.07 o 
   3   8   3      160.64      175.38     10.09 o 
   4   8   3       93.35      100.45     10.95 o 
   5   8   3      139.55      147.11     10.18 o 
   6   8   3       68.68       69.27      7.89 o 
   7   8   3        9.31        0.71      4.86 o 
  -8   9   3       11.56       -2.26      6.45 o 
  -7   9   3       51.56       43.63      9.14 o 
  -6   9   3       13.39        9.60      4.48 o 
  -5   9   3       75.55       74.16      7.65 o 
  -4   9   3      140.75      136.54      8.07 o 
  -3   9   3       24.14       17.44      4.68 o 
  -2   9   3      716.77      714.47     12.13 o 
  -1   9   3      525.65      550.09     14.53 o 
   0   9   3        3.26        2.16      1.89 o 
   1   9   3       68.37       73.22      6.39 o 
   2   9   3       13.25        7.56      3.49 o 
   3   9   3      265.22      260.44     19.25 o 
   4   9   3       53.35       52.73      6.44 o 
   5   9   3       44.56       43.42      6.33 o 
   6   9   3       39.85       40.48      8.03 o 
   7   9   3        5.75        7.20      5.45 o 
  -7  10   3        6.03        4.53      5.98 o 
  -6  10   3       45.02       53.42      7.51 o 
  -5  10   3       92.41       88.13      8.65 o 
  -4  10   3      132.32      136.53      7.67 o 
  -3  10   3        3.45        3.35      2.61 o 
  -2  10   3      851.62      832.22     25.21 o 
  -1  10   3        3.95        3.07      1.92 o 
   0  10   3       78.61       79.56      6.92 o 
   1  10   3      280.72      258.71     13.89 o 
   2  10   3        0.31        1.94      2.88 o 
   3  10   3      152.56      158.35      9.97 o 
   4  10   3       67.81       64.86      7.38 o 
   5  10   3        0.16        2.03      4.08 o 
   6  10   3        4.91        5.87      4.86 o 
   7  10   3        1.65       -0.11      5.26 o 
  -7  11   3        1.75        2.83      5.54 o 
  -6  11   3       44.65       61.37      9.33 o 
  -5  11   3      121.43      110.67     17.44 o 
  -4  11   3       33.82       29.49      4.54 o 
  -3  11   3       20.92       23.14      4.00 o 
  -2  11   3       31.82       29.45      7.29 o 
  -1  11   3     1595.75     1533.14     24.13 o 
   0  11   3      439.11      469.59     14.69 o 
   1  11   3       37.09       37.55      7.00 o 
   2  11   3      201.40      190.68     10.83 o 
   3  11   3       71.39       69.05      7.62 o 
   4  11   3       43.30       45.94      6.76 o 
   5  11   3       26.12       36.08     12.51 o 
   6  11   3        5.94        4.83      5.88 o 
  -7  12   3        4.26        1.85      5.48 o 
  -6  12   3        0.21       -1.50      4.39 o 
  -5  12   3       31.15       30.63      8.97 o 
  -4  12   3       91.74       84.28      8.53 o 
  -3  12   3      411.84      432.37     12.69 o 
  -2  12   3      158.93      159.23     10.37 o 
  -1  12   3      806.98      789.78     20.35 o 
   0  12   3        5.78        5.51      6.04 o 
   1  12   3       66.37       65.06      9.29 o 
   2  12   3        9.28       10.38      4.73 o 
   3  12   3       19.21       31.03      8.30 o 
   4  12   3        2.67       -0.61      4.32 o 
   5  12   3        0.26       -0.83      4.65 o 
   6  12   3        1.90       -0.67      5.16 o 
  -6  13   3        0.03       -2.83      5.19 o 
  -5  13   3       93.66       95.91      9.80 o 
  -4  13   3       38.54       32.70      7.37 o 
  -3  13   3       23.24       20.63      4.56 o 
  -2  13   3        4.11        8.89      4.36 o 
  -1  13   3      789.85      801.84     22.45 o 
   0  13   3      125.16      138.26     12.51 o 
   1  13   3     1012.19     1007.31     30.29 o 
   2  13   3      192.68      207.69     12.41 o 
   3  13   3       42.36       40.16      7.24 o 
   4  13   3        6.73        6.64      5.03 o 
   5  13   3        3.61       -0.32      5.17 o 
  -5  14   3       16.27       11.43      6.08 o 
  -4  14   3        5.27        9.85      5.31 o 
  -3  14   3        0.00        2.14      3.67 o 
  -2  14   3        8.81       13.48      5.41 o 
  -1  14   3      135.38      133.32     10.59 o 
   0  14   3      412.38      427.96     20.63 o 
   1  14   3      464.77      433.30     52.93 o 
   2  14   3        4.61       -6.05      6.89 o 
   3  14   3       97.80      111.17     30.55 o 
   4  14   3       34.40       30.30      7.73 o 
   5  14   3        1.77       -2.99      5.09 o 
  -5  15   3       49.85       51.02      8.44 o 
  -4  15   3        3.39        0.66      4.95 o 
  -3  15   3        2.58       10.18      5.40 o 
  -2  15   3        1.07       -2.88      4.71 o 
  -1  15   3        0.11        1.92      4.99 o 
   0  15   3      111.27      104.88     12.46 o 
   1  15   3       87.12       98.14     12.62 o 
   2  15   3        0.43        4.51      6.04 o 
   3  15   3        3.14       -1.75      5.68 o 
   4  15   3        2.93        6.28      5.79 o 
  -4  16   3       34.92       59.74     18.85 o 
  -3  16   3        1.74        1.23      5.54 o 
  -2  16   3        0.10       -1.98      5.01 o 
  -1  16   3       77.48       78.28     16.93 o 
   0  16   3       94.61       75.85     12.36 o 
   1  16   3      144.91      109.43     13.88 o 
   2  16   3      193.71      169.04     16.52 o 
   3  16   3      123.71      145.75     12.92 o 
  -3  17   3       10.89       20.38      9.23 o 
  -2  17   3        1.03       -0.29      5.42 o 
  -1  17   3       83.14       98.89     28.66 o 
   0  17   3       60.81       53.94     11.08 o 
   1  17   3       27.54       28.60      9.01 o 
   2  17   3       50.51       70.98     38.55 o 
  -9   0   4       50.16       69.92     16.68 o 
  -8   0   4       54.73       70.59     15.03 o 
  -7   0   4       56.26       67.39     12.81 o 
  -6   0   4        1.58       -1.45      3.72 o 
  -5   0   4      141.10      150.27     14.51 o 
  -4   0   4       50.68       52.70      3.72 o 
  -3   0   4       10.80       14.10      4.54 o 
  -2   0   4     2350.35     2247.81     34.52 o 
  -1   0   4       79.86       69.44      3.84 o 
   0   0   4      443.16      406.01     21.97 o 
   1   0   4      255.18      238.56     17.82 o 
   2   0   4       44.50       59.40      9.66 o 
   3   0   4     2996.17     3328.26    112.96 o 
   4   0   4     1023.79     1014.31     25.95 o 
   5   0   4       32.97       44.82     10.22 o 
   6   0   4       21.32       16.99      8.83 o 
   7   0   4        5.01       -2.63      7.95 o 
   8   0   4        1.67       -3.41      9.66 o 
  -9   1   4       16.51        9.89      6.83 o 
  -8   1   4       34.23       31.53      7.53 o 
  -7   1   4        7.31       14.47      5.40 o 
  -6   1   4       52.72       58.20      7.67 o 
  -5   1   4        7.08        8.36      4.26 o 
  -4   1   4        2.29        1.09      1.15 o 
  -3   1   4        7.08        2.66      1.38 o 
  -2   1   4       27.77       28.03      2.36 o 
  -1   1   4     2572.15     2490.82     27.31 o 
   0   1   4      422.50      407.30      7.59 o 
   1   1   4        0.09       -0.04      1.21 o 
   2   1   4       18.66       23.94      2.61 o 
   3   1   4     1470.33     1541.15     27.98 o 
   4   1   4      561.35      601.97     21.82 o 
   5   1   4      177.29      165.44     13.45 o 
   6   1   4       65.92       66.42     15.00 o 
   7   1   4       60.01       65.57     13.97 o 
   8   1   4       32.25       39.00      7.82 o 
  -9   2   4        4.78       -5.27      5.62 o 
  -8   2   4        0.29        1.65      9.11 o 
  -7   2   4       64.82       67.14      9.18 o 
  -6   2   4       21.26       33.34     15.44 o 
  -5   2   4       34.53       34.24      6.12 o 
  -4   2   4      314.20      334.80      9.05 o 
  -3   2   4      625.35      613.76     12.10 o 
  -2   2   4      332.88      341.86      8.06 o 
  -1   2   4      746.80      707.31      9.15 o 
   0   2   4     1107.08     1074.26     14.67 o 
   1   2   4        9.57       12.57      1.95 o 
   2   2   4     1466.91     1470.46     17.42 o 
   3   2   4      268.93      295.37      8.82 o 
   4   2   4       21.43       23.02      3.58 o 
   5   2   4      471.45      507.94     19.36 o 
   6   2   4        3.67        2.60      3.84 o 
   7   2   4       85.66       80.04     11.25 o 
   8   2   4       32.28       39.95      7.71 o 
  -9   3   4        0.10        1.54      5.94 o 
  -8   3   4        0.47        1.39      4.49 o 
  -7   3   4       84.84       94.11      8.76 o 
  -6   3   4      249.73      276.30     14.12 o 
  -5   3   4      105.26      106.95      7.93 o 
  -4   3   4       23.17       25.84      2.17 o 
  -3   3   4      432.01      433.87      7.37 o 
  -2   3   4      172.98      204.44      6.81 o 
  -1   3   4       54.21       57.48      2.67 o 
   0   3   4      462.41      438.69      6.51 o 
   1   3   4      363.99      386.41     12.68 o 
   2   3   4      126.10      145.17      4.57 o 
   3   3   4      308.45      345.39      8.82 o 
   4   3   4       19.33       17.62      2.62 o 
   5   3   4      226.65      243.47     10.29 o 
   6   3   4      130.43      112.36     11.52 o 
   7   3   4        1.97        1.99      4.73 o 
   8   3   4      103.72      103.82     12.96 o 
  -9   4   4        4.04       -3.25      6.25 o 
  -8   4   4        0.00        7.52      6.97 o 
  -7   4   4        1.83       -0.97      3.12 o 
  -6   4   4      112.80       94.18      7.73 o 
  -5   4   4        7.84        3.63      2.93 o 
  -4   4   4        0.12        1.34      1.22 o 
  -3   4   4       21.05       19.75      4.90 o 
  -2   4   4     1312.60     1286.18     15.43 o 
  -1   4   4     1080.37     1066.90     13.34 o 
   0   4   4     1110.86     1159.73     14.14 o 
   1   4   4      545.44      572.96      9.47 o 
   2   4   4       15.32       12.60      1.87 o 
   3   4   4        4.01        7.45      3.39 o 
   4   4   4       12.42       15.80      2.98 o 
   5   4   4        4.21        4.17      2.79 o 
   6   4   4      249.83      259.60     18.18 o 
   7   4   4        1.95        4.79      4.76 o 
   8   4   4        0.46       -2.29      5.68 o 
  -8   5   4       33.04       56.50      9.91 o 
  -7   5   4      201.94      194.37     15.54 o 
  -6   5   4        6.52        4.62      3.06 o 
  -5   5   4      491.02      493.92     11.90 o 
  -4   5   4       32.81       29.54      3.41 o 
  -3   5   4       15.60       18.01      2.59 o 
  -2   5   4       52.51       41.61      2.95 o 
  -1   5   4      304.33      313.41      7.37 o 
   0   5   4     1360.12     1524.72     17.88 o 
   1   5   4      255.55      255.71      6.98 o 
   2   5   4      562.11      539.09     10.31 o 
   3   5   4      100.26       95.63      7.68 o 
   4   5   4      144.26      154.69      7.49 o 
   5   5   4      147.46      143.71      9.01 o 
   6   5   4      433.00      477.89     19.85 o 
   7   5   4        0.18        6.83      6.29 o 
   8   5   4        1.61       -4.14      6.74 o 
  -8   6   4       38.63       19.76      7.78 o 
  -7   6   4      103.86      101.12     12.11 o 
  -6   6   4       68.10       66.83      9.59 o 
  -5   6   4       29.29       29.06      3.78 o 
  -4   6   4       40.47       46.88      4.20 o 
  -3   6   4       32.66       36.49      3.02 o 
  -2   6   4       18.23       15.82      2.17 o 
  -1   6   4      198.10      230.03     11.24 o 
   0   6   4     2802.20     2850.58     29.78 o 
   1   6   4      330.01      348.80     11.34 o 
   2   6   4      122.69      102.36      4.59 o 
   3   6   4       12.65       10.72      3.02 o 
   4   6   4       61.21       66.35      6.22 o 
   5   6   4      506.24      499.20     15.31 o 
   6   6   4       14.84       18.90      6.55 o 
   7   6   4      241.17      223.73     20.24 o 
  -8   7   4        5.51       -3.56      4.81 o 
  -7   7   4       11.46       16.45      6.56 o 
  -6   7   4        8.15        6.40      4.37 o 
  -5   7   4       71.37       62.43      7.22 o 
  -4   7   4      240.67      264.64      8.41 o 
  -3   7   4      341.03      320.40     10.16 o 
  -2   7   4      144.04      142.57      8.16 o 
  -1   7   4       91.76      103.50      4.90 o 
   0   7   4        0.38        0.33      1.40 o 
   1   7   4      672.01      680.48     14.97 o 
   2   7   4       24.98       19.44      6.08 o 
   3   7   4      137.32      154.33      8.52 o 
   4   7   4       57.30       62.10     16.49 o 
   5   7   4      247.64      238.44     18.06 o 
   6   7   4       38.14       40.00      8.63 o 
   7   7   4       28.53       39.88      9.33 o 
  -8   8   4       11.03       -2.96      5.54 o 
  -7   8   4      106.33      105.43     12.87 o 
  -6   8   4        1.41        6.95      4.22 o 
  -5   8   4       15.17       10.09      4.86 o 
  -4   8   4       37.56       37.26      6.71 o 
  -3   8   4      111.02      108.10      5.08 o 
  -2   8   4      374.24      364.81      8.18 o 
  -1   8   4       28.33       29.30      2.93 o 
   0   8   4       26.35       38.79      3.18 o 
   1   8   4      274.92      291.86     10.27 o 
   2   8   4      171.89      143.33      8.26 o 
   3   8   4      191.28      184.23      9.75 o 
   4   8   4       28.64       12.05      4.74 o 
   5   8   4      244.92      262.37     23.81 o 
   6   8   4       73.98       74.91      8.54 o 
   7   8   4        0.13       -8.70      5.80 o 
  -8   9   4      114.26      146.45     16.49 o 
  -7   9   4        5.28       10.61      8.93 o 
  -6   9   4       17.07       13.10      4.76 o 
  -5   9   4      443.50      441.18     20.62 o 
  -4   9   4       19.39       21.58      6.12 o 
  -3   9   4      353.07      356.72      8.72 o 
  -2   9   4      233.06      220.17      6.65 o 
  -1   9   4        0.89        2.26      1.79 o 
   0   9   4       45.83       51.49      3.80 o 
   1   9   4      133.83      124.38     10.01 o 
   2   9   4      412.19      417.36     13.59 o 
   3   9   4       15.37        4.18      4.89 o 
   4   9   4       92.99      103.95      8.83 o 
   5   9   4        0.37        1.48      3.73 o 
   6   9   4       16.55       13.53      5.38 o 
   7   9   4        0.02        8.43      7.66 o 
  -7  10   4        8.37        5.97      6.06 o 
  -6  10   4       17.61       20.09      5.73 o 
  -5  10   4       67.67       76.68      7.96 o 
  -4  10   4      332.25      337.83     19.72 o 
  -3  10   4      973.00      941.55     17.88 o 
  -2  10   4       39.30       49.78      4.04 o 
  -1  10   4      511.57      529.29     10.84 o 
   0  10   4       14.27        9.33      2.92 o 
   1  10   4      286.28      295.42     14.40 o 
   2  10   4        1.20        1.81      3.74 o 
   3  10   4        7.44        7.64      4.03 o 
   4  10   4       63.51       65.31      7.78 o 
   5  10   4       42.22       35.38      6.77 o 
   6  10   4       20.04       21.73      6.29 o 
  -7  11   4        0.54        3.03      6.47 o 
  -6  11   4       14.96        6.69      9.91 o 
  -5  11   4        1.55       -0.90      3.86 o 
  -4  11   4       35.44       35.34      5.81 o 
  -3  11   4     1357.07     1347.05     23.17 o 
  -2  11   4      139.02      155.99      7.75 o 
  -1  11   4      241.33      253.69     10.96 o 
   0  11   4       44.28       50.44      6.30 o 
   1  11   4       92.61       90.84      9.99 o 
   2  11   4       20.15       18.96      5.37 o 
   3  11   4        0.01       -2.79      3.58 o 
   4  11   4        0.56       -2.35      4.39 o 
   5  11   4       22.10       19.40      5.73 o 
   6  11   4        1.80        5.18      5.71 o 
  -6  12   4       23.40       27.59      6.80 o 
  -5  12   4        0.02       -0.11      4.30 o 
  -4  12   4        0.05       -1.62      3.86 o 
  -3  12   4        7.30        4.01      3.22 o 
  -2  12   4     1115.44     1114.61     20.89 o 
  -1  12   4      602.93      626.96     17.93 o 
   0  12   4      160.58      153.73      9.99 o 
   1  12   4      209.53      207.98     14.48 o 
   2  12   4       43.36       35.98      6.89 o 
   3  12   4       20.46       22.47      5.81 o 
   4  12   4       14.14        9.48      5.49 o 
   5  12   4        7.47        4.40      5.10 o 
   6  12   4       14.21       16.49      6.76 o 
  -6  13   4       30.16       48.05      8.33 o 
  -5  13   4       74.88       64.66      8.70 o 
  -4  13   4        0.47        2.65      4.36 o 
  -3  13   4       41.37       44.61      5.63 o 
  -2  13   4       62.91       58.38      7.41 o 
  -1  13   4       31.92       39.15      7.02 o 
   0  13   4      130.16      147.57     10.57 o 
   1  13   4      110.73      102.91     17.07 o 
   2  13   4        8.42       -2.24      5.25 o 
   3  13   4        1.63        2.57      4.91 o 
   4  13   4        0.23        7.74      5.48 o 
   5  13   4        7.08        6.00      5.95 o 
  -5  14   4       53.22       60.33      8.65 o 
  -4  14   4        3.05        1.85      6.36 o 
  -3  14   4       94.71       76.52     17.92 o 
  -2  14   4        1.61        1.95      4.54 o 
  -1  14   4      157.96      185.01     12.00 o 
   0  14   4      343.82      355.71     19.56 o 
   1  14   4       49.19       61.70     10.27 o 
   2  14   4       48.02       61.22     10.49 o 
   3  14   4        2.65        4.62      6.06 o 
   4  14   4        7.47       15.00      6.68 o 
  -5  15   4        5.20        3.28      5.85 o 
  -4  15   4       47.88       48.82     10.48 o 
  -3  15   4       33.54       32.08      9.37 o 
  -2  15   4       51.27       56.25      8.10 o 
  -1  15   4      123.03      110.31     13.50 o 
   0  15   4        0.27       -3.24      5.96 o 
   1  15   4       62.44       51.40     10.19 o 
   2  15   4      184.37      169.42     15.81 o 
   3  15   4       25.46       14.38      8.62 o 
   4  15   4        3.54        4.03      6.42 o 
  -4  16   4       14.58       26.10      9.40 o 
  -3  16   4        9.81        2.55      6.57 o 
  -2  16   4        0.08       -1.15      5.31 o 
  -1  16   4      109.14      120.20     17.30 o 
   0  16   4       12.42       13.37      7.49 o 
   1  16   4       48.36       21.49      8.89 o 
   2  16   4        9.85       12.56     10.22 o 
   3  16   4       14.62       14.08      8.64 o 
  -2  17   4      114.68      101.02     14.61 o 
  -1  17   4       37.41       33.97     10.64 o 
   0  17   4        6.23       -7.66      6.81 o 
   1  17   4       31.09       49.28     13.66 o 
  -9   1   5       12.77        4.52      6.82 o 
  -8   1   5        5.10        6.74      5.55 o 
  -7   1   5        9.21        8.46      7.05 o 
  -6   1   5        0.72        3.36      3.28 o 
  -5   1   5       33.97       25.00      4.82 o 
  -4   1   5      715.97      741.76     13.96 o 
  -3   1   5        4.86        3.50      2.29 o 
  -2   1   5      275.17      302.21      5.75 o 
  -1   1   5        2.69        1.64      1.11 o 
   0   1   5      102.62       92.86      5.34 o 
   1   1   5     1625.24     1676.85     22.30 o 
   2   1   5      502.89      506.12     17.80 o 
   3   1   5        3.37        4.34      1.56 o 
   4   1   5      290.31      282.93     20.81 o 
   5   1   5       12.67       12.39      5.59 o 
   6   1   5        2.39        6.02      5.30 o 
   7   1   5        0.87        7.91      6.74 o 
   8   1   5        3.62        5.71      6.05 o 
  -9   2   5        0.11        0.05      6.37 o 
  -8   2   5       15.43       18.19     17.25 o 
  -7   2   5       13.69       13.45      8.52 o 
  -6   2   5       14.64       18.56      7.23 o 
  -5   2   5      114.47      125.40      9.78 o 
  -4   2   5     1737.21     1721.53     42.89 o 
  -3   2   5       20.75       19.04      2.67 o 
  -2   2   5        0.34        1.66      0.98 o 
  -1   2   5       27.70       37.83      2.30 o 
   0   2   5      357.84      374.58      7.95 o 
   1   2   5     1836.89     1883.34     24.36 o 
   2   2   5      265.11      256.07      6.02 o 
   3   2   5      562.54      632.37     13.07 o 
   4   2   5       14.77       16.08      4.90 o 
   5   2   5       48.01       29.72     15.10 o 
   6   2   5       55.39       58.94      9.47 o 
   7   2   5        0.75        3.20      5.03 o 
   8   2   5       19.75       13.39      6.76 o 
  -9   3   5        0.23        0.56      6.00 o 
  -8   3   5        1.39        4.18      4.28 o 
  -7   3   5       99.60      107.86     11.01 o 
  -6   3   5        0.37        3.30      3.44 o 
  -5   3   5       77.45       85.76      8.75 o 
  -4   3   5       34.48       31.78      4.79 o 
  -3   3   5     1787.35     1841.92     27.77 o 
  -2   3   5     5324.71     5470.23     51.36 o 
  -1   3   5      144.41      181.86      6.09 o 
   0   3   5      992.69     1005.29     11.89 o 
   1   3   5      822.77      856.17     14.41 o 
   2   3   5     1552.65     1724.99     20.68 o 
   3   3   5        0.03        0.46      1.81 o 
   4   3   5        1.22        4.01      3.38 o 
   5   3   5       13.96       12.62      3.77 o 
   6   3   5        4.94        6.34      4.26 o 
   7   3   5       20.89       17.76      6.08 o 
   8   3   5       56.62       56.51      9.25 o 
  -8   4   5        4.90       -2.28      4.98 o 
  -7   4   5       12.67       17.35      4.59 o 
  -6   4   5       11.50        6.05      3.46 o 
  -5   4   5       30.90       20.69      5.58 o 
  -4   4   5       25.51       22.79      3.72 o 
  -3   4   5       83.64      100.12      3.61 o 
  -2   4   5      808.28      859.85     15.20 o 
  -1   4   5     1756.23     1797.19     20.24 o 
   0   4   5      763.89      746.96     11.87 o 
   1   4   5        6.45        5.20      1.63 o 
   2   4   5        1.37        0.38      1.29 o 
   3   4   5       80.46       85.55      4.81 o 
   4   4   5      170.12      167.59      8.56 o 
   5   4   5      306.56      345.50     14.01 o 
   6   4   5      181.99      210.74     19.14 o 
   7   4   5       14.04        9.73      5.55 o 
  -8   5   5       19.05       23.15      7.78 o 
  -7   5   5        2.54        6.17      5.01 o 
  -6   5   5       12.38       10.90      3.85 o 
  -5   5   5        0.32       -0.34      2.04 o 
  -4   5   5      246.69      255.44     12.93 o 
  -3   5   5        1.98        2.32      1.67 o 
  -2   5   5      192.46      208.49      6.15 o 
  -1   5   5      673.68      676.44     10.65 o 
   0   5   5      348.71      365.76      9.08 o 
   1   5   5      900.11      925.53     15.27 o 
   2   5   5      772.02      731.19     11.15 o 
   3   5   5       89.28       89.36      4.76 o 
   4   5   5        0.08       -0.68      2.13 o 
   5   5   5        1.40        1.18      3.59 o 
   6   5   5      204.33      210.34     16.65 o 
   7   5   5       34.42       44.76      8.21 o 
  -8   6   5       68.40       61.02     11.18 o 
  -7   6   5      218.08      183.75     29.49 o 
  -6   6   5       46.54       38.76      9.28 o 
  -5   6   5      121.87      111.91      6.60 o 
  -4   6   5        2.15        1.04      2.05 o 
  -3   6   5        6.47        2.89      1.73 o 
  -2   6   5       27.31       24.29      3.28 o 
  -1   6   5      437.19      500.51      9.19 o 
   0   6   5       97.46      115.29      4.61 o 
   1   6   5     1225.66     1318.86     19.54 o 
   2   6   5      253.65      257.76      6.80 o 
   3   6   5      221.69      234.33      9.84 o 
   4   6   5      579.42      558.54     15.73 o 
   5   6   5       16.54        4.65      9.63 o 
   6   6   5        4.70        4.67      5.93 o 
   7   6   5       72.45       66.68     11.25 o 
  -8   7   5        0.14       -2.97      5.38 o 
  -7   7   5      529.39      560.71     35.79 o 
  -6   7   5        2.43        5.63      5.40 o 
  -5   7   5       14.11       14.13      3.38 o 
  -4   7   5        5.94        5.55      3.18 o 
  -3   7   5       54.18       57.12      4.57 o 
  -2   7   5        8.86       15.48      2.38 o 
  -1   7   5      407.33      426.41     14.62 o 
   0   7   5      338.70      372.45      8.06 o 
   1   7   5      188.93      197.02      7.75 o 
   2   7   5      264.11      292.49     21.70 o 
   3   7   5       98.00       92.33      8.51 o 
   4   7   5     1663.41     1655.81     31.13 o 
   5   7   5       17.10        7.41      9.63 o 
   6   7   5      107.28      106.45     12.46 o 
   7   7   5        4.67        2.10      6.47 o 
  -8   8   5       25.91        7.18     15.21 o 
  -7   8   5       48.37       40.36     10.30 o 
  -6   8   5      294.97      285.94     18.20 o 
  -5   8   5     1039.03     1085.41     24.57 o 
  -4   8   5       21.81       20.09      3.48 o 
  -3   8   5       55.41       55.62      4.68 o 
  -2   8   5      105.42      108.14      6.10 o 
  -1   8   5      147.69      160.51      5.87 o 
   0   8   5      159.53      142.26      5.53 o 
   1   8   5       18.72       14.11      3.71 o 
   2   8   5      640.00      606.22     28.08 o 
   3   8   5     1777.25     1851.45     33.39 o 
   4   8   5      163.45      174.98     20.31 o 
   5   8   5      245.40      233.27     16.43 o 
   6   8   5        0.60       -2.44      5.78 o 
   7   8   5        0.27       -9.39      6.26 o 
  -7   9   5        7.67        6.65      6.79 o 
  -6   9   5       12.97        2.77      5.41 o 
  -5   9   5      364.41      386.25     22.00 o 
  -4   9   5      532.09      465.85     17.41 o 
  -3   9   5       55.68       58.72      4.36 o 
  -2   9   5       79.07       83.39      4.88 o 
  -1   9   5        0.01       -1.36      2.00 o 
   0   9   5       78.43       81.79      5.75 o 
   1   9   5       55.59       45.52      5.73 o 
   2   9   5       34.25       40.90      6.94 o 
   3   9   5       32.54       36.08      5.85 o 
   4   9   5       32.30       31.51      9.18 o 
   5   9   5        7.41        5.94      4.33 o 
   6   9   5       15.62       24.14      8.02 o 
  -7  10   5        0.06       -1.26      6.29 o 
  -6  10   5        0.02       -3.46      5.18 o 
  -5  10   5        0.21        1.54      4.17 o 
  -4  10   5     1127.24     1093.16     24.74 o 
  -3  10   5      889.41      904.78     30.24 o 
  -2  10   5        0.37        0.47      2.03 o 
  -1  10   5      165.47      182.46      6.88 o 
   0  10   5      388.47      388.24     11.07 o 
   1  10   5      468.72      448.24     25.92 o 
   2  10   5        8.72       12.48      5.36 o 
   3  10   5      322.83      328.61     17.89 o 
   4  10   5       66.57       63.44      7.99 o 
   5  10   5       45.19       34.26      6.66 o 
   6  10   5       12.70       19.04     11.62 o 
  -7  11   5        0.47        0.76      6.72 o 
  -6  11   5        4.14       -3.19      5.48 o 
  -5  11   5        0.44       -0.51      4.12 o 
  -4  11   5      114.40      131.42     10.05 o 
  -3  11   5        0.21       -2.34      3.36 o 
  -2  11   5      638.80      643.40     12.80 o 
  -1  11   5       61.43       73.45      6.03 o 
   0  11   5      144.32      152.51      8.13 o 
   1  11   5       64.13       55.36      8.52 o 
   2  11   5      107.83       96.12     10.95 o 
   3  11   5        1.06       -3.79      3.98 o 
   4  11   5       72.36       97.61      9.83 o 
   5  11   5        9.04        2.09      5.24 o 
   6  11   5        0.23       11.39      7.99 o 
  -6  12   5        1.62        6.21      5.50 o 
  -5  12   5       38.98       40.32      7.14 o 
  -4  12   5        1.23        2.52      4.20 o 
  -3  12   5      318.38      314.29     16.88 o 
  -2  12   5      671.85      674.41     18.57 o 
  -1  12   5      651.49      671.42     15.83 o 
   0  12   5       71.05       78.12      8.07 o 
   1  12   5       61.79       74.33     10.07 o 
   2  12   5       88.43       75.26     10.53 o 
   3  12   5        5.16       -1.60      4.34 o 
   4  12   5        2.71        1.67      8.06 o 
   5  12   5        0.11        2.06      5.54 o 
  -6  13   5        1.43       -2.35      5.68 o 
  -5  13   5       50.47       46.74     17.65 o 
  -4  13   5       73.36       57.20      7.85 o 
  -3  13   5        3.55        9.46      4.33 o 
  -2  13   5       56.48       64.81      7.77 o 
  -1  13   5      107.97      101.64     13.33 o 
   0  13   5      491.54      524.19     17.25 o 
   1  13   5      147.36      166.27     14.29 o 
   2  13   5        5.89       -3.43      6.40 o 
   3  13   5        5.71       10.53      5.55 o 
   4  13   5        1.08        2.22      5.58 o 
   5  13   5        3.17        7.17      6.34 o 
  -5  14   5       61.92       70.83      9.29 o 
  -4  14   5        1.05        2.33      4.91 o 
  -3  14   5        4.00        3.40      5.61 o 
  -2  14   5       14.57       19.13      5.71 o 
  -1  14   5       92.37       79.04      8.85 o 
   0  14   5        0.07       -5.44      4.72 o 
   1  14   5       10.86       20.68      7.78 o 
   2  14   5       10.34       17.31      7.50 o 
   3  14   5       75.47       76.02     19.65 o 
   4  14   5       27.03       41.52      8.47 o 
  -4  15   5        4.38       -0.95      6.68 o 
  -3  15   5       17.16       18.95      8.18 o 
  -2  15   5        2.29       -7.01      4.68 o 
  -1  15   5       60.50       81.03      9.46 o 
   0  15   5        0.53        1.27      6.02 o 
   1  15   5       67.62       51.01     10.01 o 
   2  15   5       93.42       78.85     17.45 o 
   3  15   5       20.70       23.56      9.85 o 
  -3  16   5        1.70       -0.66      6.84 o 
  -2  16   5        1.73        5.70      6.70 o 
  -1  16   5       25.47       15.25      8.48 o 
   0  16   5        0.48        1.80      5.90 o 
   1  16   5        5.10        9.91      7.73 o 
   2  16   5       12.64       17.35     14.46 o 
  -1  17   5        0.71        4.42      6.45 o 
   0  17   5        6.06        2.65     10.38 o 
  -9   0   6        0.19        5.37      9.76 o 
  -8   0   6        1.69       -4.39      6.15 o 
  -7   0   6       25.09        7.85      7.28 o 
  -6   0   6      670.06      673.60     32.43 o 
  -5   0   6       77.74       68.89     10.79 o 
  -4   0   6        9.57       -0.26      3.67 o 
  -3   0   6       77.64       87.01     10.69 o 
  -2   0   6      165.06      176.99      6.88 o 
  -1   0   6       60.01       47.74      4.60 o 
   0   0   6       12.52       11.08      2.99 o 
   1   0   6      501.23      564.16     16.37 o 
   2   0   6      553.66      588.71     17.67 o 
   3   0   6     1171.78     1135.84     27.80 o 
   4   0   6       61.85       64.65     12.39 o 
   5   0   6       99.35       89.75     15.29 o 
   6   0   6       20.71       -0.98      7.07 o 
   7   0   6        5.34       24.63     11.41 o 
  -9   1   6        5.03        2.43      6.60 o 
  -8   1   6        8.42        4.35      5.28 o 
  -7   1   6       22.63       25.25      6.71 o 
  -6   1   6      387.94      443.81     18.27 o 
  -5   1   6      104.79      127.99     10.29 o 
  -4   1   6     1572.88     1608.42     58.20 o 
  -3   1   6       44.52       54.20      3.91 o 
  -2   1   6      258.08      245.81      5.68 o 
  -1   1   6       57.64       43.77      3.12 o 
   0   1   6      695.27      675.22     12.06 o 
   1   1   6      291.66      327.79     11.52 o 
   2   1   6      732.97      775.66     14.71 o 
   3   1   6       54.39       57.12      4.87 o 
   4   1   6      346.96      332.88     15.63 o 
   5   1   6       31.15       38.69      7.87 o 
   6   1   6        3.04       -3.96      5.33 o 
   7   1   6        1.97        0.75      6.77 o 
  -9   2   6        5.82       15.65      7.54 o 
  -8   2   6       29.43       27.72     13.63 o 
  -7   2   6       44.92       29.74      9.45 o 
  -6   2   6        5.13       -2.45      3.02 o 
  -5   2   6       32.43       38.63     14.12 o 
  -4   2   6       12.53       17.18      4.29 o 
  -3   2   6      551.16      551.28     12.00 o 
  -2   2   6        0.04        0.26      1.39 o 
  -1   2   6        1.49       -1.10      1.26 o 
   0   2   6      100.42      102.90      5.55 o 
   1   2   6     2345.01     2454.66     30.99 o 
   2   2   6      233.50      250.93      7.87 o 
   3   2   6       79.85       83.62      8.53 o 
   4   2   6       51.25       45.95     11.36 o 
   5   2   6        1.21       -1.00      4.45 o 
   6   2   6       14.78       13.88      6.63 o 
   7   2   6       30.94       25.01      7.76 o 
  -8   3   6        2.19       -0.12      4.10 o 
  -7   3   6       10.75        9.13      5.19 o 
  -6   3   6       11.38       18.37      5.23 o 
  -5   3   6       29.10       30.57      8.86 o 
  -4   3   6       44.82       40.88      7.75 o 
  -3   3   6       94.12      105.99      5.80 o 
  -2   3   6      718.23      803.37     11.46 o 
  -1   3   6     1150.27     1255.16     14.35 o 
   0   3   6      487.19      508.16      8.03 o 
   1   3   6        7.98        3.67      1.85 o 
   2   3   6       54.63       44.53      6.28 o 
   3   3   6       15.32       15.62      3.15 o 
   4   3   6        0.06        3.91      4.96 o 
   5   3   6        4.60       14.13      8.12 o 
   6   3   6        1.36       -5.07      5.27 o 
   7   3   6        6.66        9.13      5.49 o 
  -8   4   6        4.10        1.64      5.14 o 
  -7   4   6       45.87       46.60      6.72 o 
  -6   4   6       11.95       10.41      3.78 o 
  -5   4   6       62.73       75.65      6.97 o 
  -4   4   6       50.60       44.98      4.07 o 
  -3   4   6      532.38      506.24     11.01 o 
  -2   4   6       26.10       32.24      3.15 o 
  -1   4   6     5329.57     5681.89     53.69 o 
   0   4   6      196.22      229.86      5.42 o 
   1   4   6        7.85       13.54      2.23 o 
   2   4   6        1.11        1.20      1.65 o 
   3   4   6        2.12        3.12      2.20 o 
   4   4   6        6.62        0.83      3.78 o 
   5   4   6       61.28       59.59      7.41 o 
   6   4   6       10.46        8.74      4.90 o 
   7   4   6       46.69       44.42      8.10 o 
  -8   5   6        1.27        1.45      5.76 o 
  -7   5   6        1.14        7.19      4.46 o 
  -6   5   6        1.49        2.46      3.54 o 
  -5   5   6       34.80       35.61      5.01 o 
  -4   5   6       16.28       17.77      4.92 o 
  -3   5   6      991.66     1010.22     17.21 o 
  -2   5   6      128.98      128.89      7.59 o 
  -1   5   6       19.61       26.82      3.52 o 
   0   5   6      572.24      688.17     11.18 o 
   1   5   6        4.57        9.05      2.10 o 
   2   5   6      172.66      164.12      6.35 o 
   3   5   6       24.92       25.25      3.75 o 
   4   5   6      116.78      144.52     10.13 o 
   5   5   6       20.80       16.63      5.11 o 
   6   5   6      101.94      137.64     16.11 o 
   7   5   6       10.80       10.37      5.95 o 
  -8   6   6       50.96       46.80      9.57 o 
  -7   6   6      363.05      391.33     23.47 o 
  -6   6   6       52.18       53.59      9.56 o 
  -5   6   6        6.85        0.55      2.96 o 
  -4   6   6        1.81        0.28      2.11 o 
  -3   6   6        6.69        4.25      2.29 o 
  -2   6   6        8.94        8.58      2.04 o 
  -1   6   6       11.54       18.71      2.49 o 
   0   6   6      342.29      395.63      9.23 o 
   1   6   6      191.45      213.44     10.99 o 
   2   6   6       59.08       61.23      4.82 o 
   3   6   6      166.20      173.83      9.09 o 
   4   6   6      359.38      366.04     14.71 o 
   5   6   6      196.11      188.01     22.10 o 
   6   6   6      113.99      128.36     13.93 o 
   7   6   6      103.92      109.74     26.90 o 
  -8   7   6        2.44        7.00      7.07 o 
  -7   7   6       19.53       21.00      7.75 o 
  -6   7   6      369.71      444.87     25.90 o 
  -5   7   6       52.31       51.54      6.44 o 
  -4   7   6       12.57       10.69      2.85 o 
  -3   7   6       45.53       54.17      4.77 o 
  -2   7   6        0.98        0.87      2.16 o 
  -1   7   6        3.17        2.12      1.75 o 
   0   7   6      246.79      244.87      7.82 o 
   1   7   6       80.00       79.60      5.15 o 
   2   7   6       34.65       36.02      5.48 o 
   3   7   6        1.12       -3.92      2.61 o 
   4   7   6      912.59      949.50     44.38 o 
   5   7   6      179.22      196.00     15.76 o 
   6   7   6      147.08      185.11     16.83 o 
   7   7   6        5.19       12.74      8.23 o 
  -8   8   6       12.72       10.89      8.65 o 
  -7   8   6       11.51       12.64      7.06 o 
  -6   8   6      255.29      239.31     24.86 o 
  -5   8   6      457.18      501.60     18.74 o 
  -4   8   6        0.19        0.24      2.32 o 
  -3   8   6      173.57      189.19      8.04 o 
  -2   8   6      142.62      150.20      6.28 o 
  -1   8   6      148.43      155.64      6.10 o 
   0   8   6       40.47       49.85      3.96 o 
   1   8   6       65.72       65.42      7.94 o 
   2   8   6      471.22      466.42     37.05 o 
   3   8   6       48.51       50.08      6.37 o 
   4   8   6       61.93       55.54     18.98 o 
   5   8   6       30.53       29.68      8.22 o 
   6   8   6        8.46        6.05      7.75 o 
  -7   9   6        0.33       -0.46      6.24 o 
  -6   9   6       62.52       68.64     10.69 o 
  -5   9   6        9.38       11.16      4.62 o 
  -4   9   6      927.31      938.22     28.57 o 
  -3   9   6      164.74      164.36      7.86 o 
  -2   9   6       21.49       22.97      3.20 o 
  -1   9   6        4.57        5.13      2.37 o 
   0   9   6        0.08        3.86      2.91 o 
   1   9   6        3.32        4.49      3.24 o 
   2   9   6     3248.00     3220.07     80.92 o 
   3   9   6       88.51       92.17      8.30 o 
   4   9   6       13.05        3.70      8.26 o 
   5   9   6       42.00       35.90      9.15 o 
   6   9   6        1.58        8.40      7.66 o 
  -7  10   6       29.41       29.39      9.38 o 
  -6  10   6       18.10       16.11      9.89 o 
  -5  10   6      136.40      125.04     10.11 o 
  -4  10   6      212.35      222.15     11.77 o 
  -3  10   6       37.50       37.91      4.96 o 
  -2  10   6        1.98        2.17      2.38 o 
  -1  10   6      171.95      182.36      7.12 o 
   0  10   6      688.78      674.30     15.32 o 
   1  10   6      655.04      705.77     19.31 o 
   2  10   6        0.03        2.44      4.95 o 
   3  10   6      214.70      219.40     12.17 o 
   4  10   6       62.77       58.27     15.47 o 
   5  10   6       29.76       43.28      9.94 o 
   6  10   6        5.00        5.61      7.78 o 
  -7  11   6        1.40        2.11      7.42 o 
  -6  11   6       30.33       37.96      9.42 o 
  -5  11   6       36.02       39.26      7.12 o 
  -4  11   6        7.20        9.10      4.50 o 
  -3  11   6      383.39      379.03     13.88 o 
  -2  11   6      751.08      747.22     14.32 o 
  -1  11   6       97.08       85.41      6.80 o 
   0  11   6      565.94      571.55     14.51 o 
   1  11   6      192.19      165.71     13.15 o 
   2  11   6       16.31        7.49     14.87 o 
   3  11   6        9.80        3.21      6.23 o 
   4  11   6        1.21       -2.86      5.79 o 
   5  11   6       22.50       28.68      9.31 o 
  -6  12   6        0.08       -2.86      6.79 o 
  -5  12   6       33.20       38.94     11.56 o 
  -4  12   6       12.36        9.07      5.09 o 
  -3  12   6       79.02       62.93     11.39 o 
  -2  12   6      406.39      418.40     14.64 o 
  -1  12   6      636.94      648.07     15.82 o 
   0  12   6       77.75       93.64      7.40 o 
   1  12   6      257.43      239.26     16.24 o 
   2  12   6       73.15       86.90     11.63 o 
   3  12   6       10.63        3.42      6.40 o 
   4  12   6        2.26        2.81      5.26 o 
   5  12   6       21.17       20.82      9.26 o 
  -5  13   6        8.64        9.66      5.77 o 
  -4  13   6        0.19        1.73      4.69 o 
  -3  13   6        0.79       -2.47      4.86 o 
  -2  13   6        1.22        1.69      5.47 o 
  -1  13   6       78.20       70.94     10.88 o 
   0  13   6      259.49      235.84     17.27 o 
   1  13   6        0.97       10.15      6.48 o 
   2  13   6        2.19       -7.09      5.93 o 
   3  13   6        0.09        5.44      6.95 o 
   4  13   6        5.24        3.67      6.40 o 
  -5  14   6        0.00       -0.65      5.49 o 
  -4  14   6       51.74       47.52     11.62 o 
  -3  14   6       76.17       79.64     11.44 o 
  -2  14   6        7.11        5.68     13.76 o 
  -1  14   6       25.97       38.70      6.97 o 
   0  14   6        7.72        2.46      6.29 o 
   1  14   6       12.45        1.94      6.55 o 
   2  14   6       14.13       30.22     16.60 o 
   3  14   6        0.04        4.97      7.81 o 
  -4  15   6        1.89       -3.01      5.90 o 
  -3  15   6        0.94        3.28      6.20 o 
  -2  15   6        0.27       -4.42      5.58 o 
  -1  15   6       28.05       14.10      5.79 o 
   0  15   6        6.45        8.97      7.45 o 
   1  15   6       25.35       20.79      8.47 o 
   2  15   6       59.30       66.05     16.27 o 
   3  15   6       14.29        8.30      8.82 o 
  -3  16   6        2.57        0.56      6.98 o 
  -2  16   6       21.15       35.69     19.80 o 
  -1  16   6        1.65        2.48      5.45 o 
   0  16   6       31.08       31.36      9.36 o 
   1  16   6       87.93       83.79     13.09 o 
  -8   1   7        4.59        0.84      5.51 o 
  -7   1   7        3.92       -3.20      4.49 o 
  -6   1   7      406.93      356.14     16.55 o 
  -5   1   7       68.10       66.94      8.04 o 
  -4   1   7      566.15      592.50     19.39 o 
  -3   1   7       12.70       11.30      2.34 o 
  -2   1   7      417.89      408.44     12.46 o 
  -1   1   7       44.24       45.79      4.29 o 
   0   1   7      254.85      268.43      7.68 o 
   1   1   7      180.04      181.92      7.17 o 
   2   1   7      526.70      544.21     14.30 o 
   3   1   7        0.08        3.23      2.43 o 
   4   1   7        0.27        4.84      4.47 o 
   5   1   7        4.35        9.45      5.62 o 
   6   1   7       28.04       22.85      7.88 o 
   7   1   7       13.13       17.32      8.65 o 
  -8   2   7       31.43       29.35      7.86 o 
  -7   2   7        6.82       10.43     10.25 o 
  -6   2   7        1.78       -2.23      3.93 o 
  -5   2   7      290.50      270.54     14.49 o 
  -4   2   7        1.42       10.43      3.54 o 
  -3   2   7      419.48      437.63     18.60 o 
  -2   2   7       81.54       91.26      3.59 o 
  -1   2   7       42.67       29.79      3.26 o 
   0   2   7      799.77      834.75     12.55 o 
   1   2   7      125.06      142.95      6.47 o 
   2   2   7      290.24      262.38      8.56 o 
   3   2   7      424.15      443.33     11.96 o 
   4   2   7       23.07       31.91      6.97 o 
   5   2   7        0.29        2.49      5.31 o 
   6   2   7       15.04       12.20      9.27 o 
   7   2   7        8.40       15.90      6.36 o 
  -8   3   7       31.34       21.34      6.26 o 
  -7   3   7        8.10        1.24      8.42 o 
  -6   3   7       13.61       10.03      6.79 o 
  -5   3   7       44.96       51.49      7.45 o 
  -4   3   7       95.63       94.11     12.78 o 
  -3   3   7       32.64       31.52      3.74 o 
  -2   3   7      420.35      429.23      8.21 o 
  -1   3   7       67.89       69.75      3.36 o 
   0   3   7      682.83      793.92     11.04 o 
   1   3   7       41.64       56.41      4.57 o 
   2   3   7       51.18       48.10      4.60 o 
   3   3   7        2.00        2.42      2.47 o 
   4   3   7       19.19       20.47      6.46 o 
   5   3   7       13.57        6.34      4.53 o 
   6   3   7       86.68       75.95     14.91 o 
   7   3   7        0.00        2.29      5.58 o 
  -8   4   7       58.68       52.59      8.04 o 
  -7   4   7       13.07       11.24      4.85 o 
  -6   4   7        1.21        1.55      3.40 o 
  -5   4   7       10.23       16.70      7.11 o 
  -4   4   7        2.65        1.35      2.29 o 
  -3   4   7      115.78      119.87      6.62 o 
  -2   4   7       45.36       40.39      3.09 o 
  -1   4   7     1268.23     1319.25     17.33 o 
   0   4   7       52.93       57.06      4.32 o 
   1   4   7        0.08        0.66      1.59 o 
   2   4   7      140.00      138.87      6.34 o 
   3   4   7      103.95      100.76      7.25 o 
   4   4   7       51.79       45.53      6.40 o 
   5   4   7      316.34      284.23     14.48 o 
   6   4   7       11.80       17.12      8.34 o 
   7   4   7        6.64       17.98      6.79 o 
  -8   5   7      105.57      114.14     14.42 o 
  -7   5   7        2.45        5.81      4.33 o 
  -6   5   7        0.08        0.39      3.26 o 
  -5   5   7       26.91       20.63      4.60 o 
  -4   5   7       62.88       55.12      5.91 o 
  -3   5   7       25.53       28.98      4.84 o 
  -2   5   7      124.12      114.66      4.91 o 
  -1   5   7        9.85        8.31      2.41 o 
   0   5   7      234.23      213.17      6.26 o 
   1   5   7        0.58        0.46      1.96 o 
   2   5   7      131.52      145.02      6.56 o 
   3   5   7       18.58       15.52      3.76 o 
   4   5   7      493.40      555.47     22.48 o 
   5   5   7       12.67       12.89      5.27 o 
   6   5   7      116.23      132.09     12.15 o 
  -8   6   7       53.35       27.95      9.50 o 
  -7   6   7      124.31      133.29     14.65 o 
  -6   6   7       16.56       21.74      5.29 o 
  -5   6   7      160.15      165.16     15.41 o 
  -4   6   7        1.26        3.57      2.42 o 
  -3   6   7      804.67      861.36     16.39 o 
  -2   6   7        4.58        7.54      2.08 o 
  -1   6   7      334.08      330.40     10.40 o 
   0   6   7        0.59       -0.84      1.70 o 
   1   6   7       75.40       87.95      5.72 o 
   2   6   7      197.83      218.66     10.95 o 
   3   6   7       74.38       76.36     11.84 o 
   4   6   7        1.25        4.19      4.13 o 
   5   6   7      253.17      266.88     14.84 o 
   6   6   7       20.39       16.28      7.68 o 
  -8   7   7       84.60       83.45     18.95 o 
  -7   7   7       18.94        7.24      6.48 o 
  -6   7   7      492.26      549.45     23.86 o 
  -5   7   7      133.67      141.40      9.99 o 
  -4   7   7       18.94       27.66      4.05 o 
  -3   7   7      116.47      111.70      6.54 o 
  -2   7   7       24.74       27.49      3.13 o 
  -1   7   7        0.12       -0.57      2.11 o 
   0   7   7      279.60      268.70      7.50 o 
   1   7   7       19.84       12.46      3.25 o 
   2   7   7        0.95        1.87      3.00 o 
   3   7   7       49.20       53.89      9.97 o 
   4   7   7       77.01       70.89     10.37 o 
   5   7   7        0.40        0.87      6.16 o 
   6   7   7       24.92        7.02     10.12 o 
  -7   8   7      122.25      124.47     14.37 o 
  -6   8   7       39.45       37.52      8.56 o 
  -5   8   7       57.83       60.66      7.15 o 
  -4   8   7       42.72       37.58      4.71 o 
  -3   8   7       95.95      100.04      9.18 o 
  -2   8   7       26.46       25.46      4.07 o 
  -1   8   7       83.30       96.91      5.33 o 
   0   8   7      136.34      149.09      6.56 o 
   1   8   7      632.51      644.41     17.64 o 
   2   8   7      151.60      177.70     10.96 o 
   3   8   7      215.04      207.08     20.22 o 
   4   8   7       35.38       39.20      8.23 o 
   5   8   7      186.46      217.22     19.06 o 
   6   8   7       12.81       18.49      8.56 o 
  -7   9   7       45.07       43.73     10.64 o 
  -6   9   7       44.59       21.02      7.59 o 
  -5   9   7      134.87      144.26     13.59 o 
  -4   9   7      226.06      229.92     12.27 o 
  -3   9   7        5.98        1.18      3.87 o 
  -2   9   7       26.09       21.51      5.99 o 
  -1   9   7      119.58      133.47      7.24 o 
   0   9   7      279.33      288.02     11.72 o 
   1   9   7       55.99       41.68      5.99 o 
   2   9   7     1257.25     1213.29     33.46 o 
   3   9   7       26.82       22.29      6.77 o 
   4   9   7       40.57       39.24      9.12 o 
   5   9   7       21.29        9.73      7.58 o 
  -7  10   7       45.92       21.85      9.32 o 
  -6  10   7        7.33        4.97      6.61 o 
  -5  10   7       95.16       96.24     11.73 o 
  -4  10   7       50.48       36.56     11.38 o 
  -3  10   7        1.12        0.69      3.01 o 
  -2  10   7        1.53       -0.37      3.82 o 
  -1  10   7       62.33       79.62      6.20 o 
   0  10   7      101.08      120.63      8.92 o 
   1  10   7       34.64       30.07      5.74 o 
   2  10   7       66.09       66.15      9.72 o 
   3  10   7       94.10       91.72     11.77 o 
   4  10   7        2.64        1.97      6.16 o 
   5  10   7        0.73        6.57      7.09 o 
  -6  11   7       26.38       19.96      7.68 o 
  -5  11   7       12.12       14.21      6.57 o 
  -4  11   7       27.69       26.41      6.13 o 
  -3  11   7       66.90       58.63      7.05 o 
  -2  11   7      313.86      337.87     10.91 o 
  -1  11   7       44.76       32.02      5.11 o 
   0  11   7     1518.45     1574.53     31.68 o 
   1  11   7       13.87        5.80      4.41 o 
   2  11   7        0.06        7.38      6.02 o 
   3  11   7        4.72       -0.66      6.19 o 
   4  11   7        1.06       -4.11      5.96 o 
   5  11   7        1.69       14.77      8.38 o 
  -6  12   7        0.74       -1.13      6.32 o 
  -5  12   7        8.96       11.43      7.00 o 
  -4  12   7        0.16       -0.53      4.37 o 
  -3  12   7       13.92        5.63      4.38 o 
  -2  12   7       87.35       91.39     10.70 o 
  -1  12   7      136.36      174.25      9.27 o 
   0  12   7       90.73       89.28     18.47 o 
   1  12   7      132.25      144.44     19.78 o 
   2  12   7       29.90       37.47      9.28 o 
   3  12   7       48.73       48.97     17.61 o 
   4  12   7        0.00        0.88      7.45 o 
  -5  13   7        0.14        1.61      6.28 o 
  -4  13   7       11.72        8.30      7.11 o 
  -3  13   7        2.91        9.21      5.87 o 
  -2  13   7      292.01      313.89     17.89 o 
  -1  13   7      135.62      138.89     11.75 o 
   0  13   7       11.18        7.35      6.32 o 
   1  13   7        1.54        4.12      6.08 o 
   2  13   7       44.21       49.88     10.26 o 
   3  13   7       15.45       22.04      9.07 o 
   4  13   7        2.19       -2.00      7.03 o 
  -4  14   7      153.30      167.43     23.11 o 
  -3  14   7      154.03      153.24     14.88 o 
  -2  14   7        5.84       16.08     10.69 o 
  -1  14   7       85.97       80.91     12.22 o 
   0  14   7       39.90       26.66      8.40 o 
   1  14   7        4.99       11.03      7.21 o 
   2  14   7       13.56        2.28      9.81 o 
   3  14   7      100.71      132.94     40.43 o 
  -3  15   7       48.41       65.16     11.51 o 
  -2  15   7       28.34       33.48      9.25 o 
  -1  15   7        1.65       -0.96      6.31 o 
   0  15   7        1.47       -3.09      6.17 o 
   1  15   7        0.08        6.26      7.21 o 
   2  15   7       29.61       22.80      9.81 o 
  -1  16   7       84.07       99.81     16.24 o 
   0  16   7        0.79        2.18      7.06 o 
  -8   0   8        5.72        1.81      7.80 o 
  -7   0   8      151.61      113.14     17.14 o 
  -6   0   8        0.56       -8.21      5.47 o 
  -5   0   8      337.77      359.11     22.98 o 
  -4   0   8       88.44      110.72     14.36 o 
  -3   0   8      153.71      142.53     15.08 o 
  -2   0   8      454.66      451.04     19.57 o 
  -1   0   8       73.97       65.49      6.40 o 
   0   0   8     1179.67     1105.82     26.10 o 
   1   0   8      111.87      106.62     16.76 o 
   2   0   8       29.52       25.55      8.08 o 
   3   0   8       81.98       61.90      8.19 o 
   4   0   8       13.99       22.00      9.45 o 
   5   0   8      137.40      143.30     20.24 o 
   6   0   8       17.71       22.77     12.29 o 
  -8   1   8       24.46       12.34      8.29 o 
  -7   1   8        5.60        3.55      5.35 o 
  -6   1   8        2.64       -1.79      4.06 o 
  -5   1   8        0.86        4.85      4.18 o 
  -4   1   8       31.07       35.25     10.48 o 
  -3   1   8       40.28       38.53      6.12 o 
  -2   1   8       31.52       32.55      3.23 o 
  -1   1   8        8.11        8.24      2.24 o 
   0   1   8        0.89       -0.40      1.81 o 
   1   1   8       29.37       26.58      4.01 o 
   2   1   8        1.20       -2.73      2.15 o 
   3   1   8        0.95       -0.08      2.65 o 
   4   1   8        1.13        0.26      4.07 o 
   5   1   8       29.50       18.32      6.79 o 
   6   1   8       96.31       91.20     12.90 o 
  -8   2   8        3.08       -1.04      5.52 o 
  -7   2   8       54.43       82.03     10.81 o 
  -6   2   8        4.56        2.36      4.59 o 
  -5   2   8       27.39       37.83     31.97 o 
  -4   2   8        1.25        3.13      3.71 o 
  -3   2   8        6.05        9.22      3.80 o 
  -2   2   8      253.54      253.48      7.77 o 
  -1   2   8      423.61      415.20     11.22 o 
   0   2   8      162.16      160.34     12.46 o 
   1   2   8       13.93       13.83      2.96 o 
   2   2   8       10.58        9.55      3.02 o 
   3   2   8      282.13      280.17     10.51 o 
   4   2   8        6.72       -3.16      3.96 o 
   5   2   8      133.07      131.19     20.06 o 
   6   2   8       68.27       70.72     11.81 o 
  -8   3   8       67.45       54.29      8.12 o 
  -7   3   8        0.02       -0.78      6.09 o 
  -6   3   8       95.14       94.57     20.29 o 
  -5   3   8        0.76        5.41      4.42 o 
  -4   3   8       14.07        7.85      3.95 o 
  -3   3   8        0.00        0.63      7.02 o 
  -2   3   8      123.38      141.81      6.38 o 
  -1   3   8        8.97        9.04      2.40 o 
   0   3   8       73.84       74.58      5.22 o 
   1   3   8        0.45        3.46      2.31 o 
   2   3   8      515.49      500.83     24.22 o 
   3   3   8        1.28        0.41      2.77 o 
   4   3   8      143.66      156.11     22.49 o 
   5   3   8       19.92       18.53      5.90 o 
   6   3   8        8.26        5.63      5.26 o 
  -8   4   8        1.74       -1.14      4.61 o 
  -7   4   8       21.68       21.11      5.72 o 
  -6   4   8        3.12        3.51      3.69 o 
  -5   4   8       12.48       11.23      4.11 o 
  -4   4   8        0.70        3.50      4.70 o 
  -3   4   8      349.16      370.79     10.01 o 
  -2   4   8      121.70      144.77      6.69 o 
  -1   4   8      254.99      267.60     10.60 o 
   0   4   8       26.08       22.40      2.87 o 
   1   4   8      321.42      337.57     14.47 o 
   2   4   8       42.89       41.06      4.97 o 
   3   4   8       42.80       50.83      5.13 o 
   4   4   8       11.69       14.75      4.67 o 
   5   4   8        2.63        3.47      4.50 o 
   6   4   8        7.46        5.42      5.44 o 
  -8   5   8      158.86      163.53     17.11 o 
  -7   5   8        2.49       -3.66      4.10 o 
  -6   5   8        1.54       -0.88      3.66 o 
  -5   5   8       13.42       10.27      5.13 o 
  -4   5   8      241.08      240.72     14.54 o 
  -3   5   8       90.69       90.90      5.89 o 
  -2   5   8      173.09      205.17      7.77 o 
  -1   5   8        5.85        4.23      2.01 o 
   0   5   8      157.71      182.08      7.71 o 
   1   5   8        6.77        5.11      2.68 o 
   2   5   8       34.50       40.42      4.22 o 
   3   5   8       67.67       52.82      5.92 o 
   4   5   8       57.94       58.42     11.12 o 
   5   5   8        0.61        1.01      4.66 o 
   6   5   8       15.50       19.00      6.29 o 
  -8   6   8       13.63       15.63      8.42 o 
  -7   6   8       23.16       17.43      5.75 o 
  -6   6   8        4.91        3.59      4.30 o 
  -5   6   8        3.57        1.35      3.61 o 
  -4   6   8       33.54       29.32      5.01 o 
  -3   6   8      618.23      661.55     16.47 o 
  -2   6   8      118.21      119.48      6.57 o 
  -1   6   8      118.19      143.09      8.49 o 
   0   6   8       50.03       46.62      4.66 o 
   1   6   8       20.28       13.87      3.26 o 
   2   6   8       55.73       61.00      8.69 o 
   3   6   8      716.44      722.69     18.11 o 
   4   6   8        1.68       -1.94      4.01 o 
   5   6   8      177.87      200.95     14.01 o 
   6   6   8       37.83       34.53      7.65 o 
  -7   7   8       24.44       22.94      9.66 o 
  -6   7   8      115.09      115.78     12.11 o 
  -5   7   8       24.38       25.52      5.44 o 
  -4   7   8        3.23       -0.79      3.38 o 
  -3   7   8        3.27        2.84      2.59 o 
  -2   7   8      181.05      188.48     13.15 o 
  -1   7   8        0.96       -0.69      2.09 o 
   0   7   8       64.04       61.98      5.32 o 
   1   7   8      225.29      218.02     13.06 o 
   2   7   8        5.63        2.00      3.62 o 
   3   7   8      261.78      245.72     16.10 o 
   4   7   8      146.69      139.60     40.43 o 
   5   7   8        0.87       10.85      7.17 o 
   6   7   8        1.53       -5.26      6.08 o 
  -7   8   8       21.12       24.31      8.39 o 
  -6   8   8        1.47        0.32      5.64 o 
  -5   8   8       70.14       67.27     10.41 o 
  -4   8   8       28.59       29.17     10.65 o 
  -3   8   8       74.80       77.72      6.23 o 
  -2   8   8       14.94       17.39      3.63 o 
  -1   8   8        0.15       -0.81      2.25 o 
   0   8   8       20.59       20.39      4.07 o 
   1   8   8       24.88       15.47      4.65 o 
   2   8   8        7.87        8.47      4.27 o 
   3   8   8      128.67      109.12     11.84 o 
   4   8   8        3.94        3.23      5.85 o 
   5   8   8      128.29      122.13     14.55 o 
  -7   9   8        4.85        0.32      6.93 o 
  -6   9   8       48.47       55.47     14.82 o 
  -5   9   8       69.60       49.85      9.21 o 
  -4   9   8       32.07       32.32      7.06 o 
  -3   9   8        2.41       -1.80      2.66 o 
  -2   9   8        1.03        5.72      3.78 o 
  -1   9   8       22.51       19.01      3.80 o 
   0   9   8       22.70       34.83      5.66 o 
   1   9   8       21.81       35.60      9.71 o 
   2   9   8       45.55       40.07      6.65 o 
   3   9   8        0.33        1.96      5.17 o 
   4   9   8        6.61        3.73      8.24 o 
   5   9   8      217.47      287.89     29.59 o 
  -6  10   8        0.14       -3.08      6.10 o 
  -5  10   8        0.01       -0.19      5.02 o 
  -4  10   8        3.52        2.31      4.06 o 
  -3  10   8        6.15       -1.91      3.15 o 
  -2  10   8       27.23       19.05      4.36 o 
  -1  10   8      609.82      648.92     18.25 o 
   0  10   8        7.89        8.60      4.38 o 
   1  10   8       80.39       76.02      8.45 o 
   2  10   8       31.10       39.86     14.74 o 
   3  10   8        6.29        9.17      6.35 o 
   4  10   8       65.12       57.83     13.09 o 
   5  10   8        2.27        2.87      7.45 o 
  -6  11   8        0.10        2.36      7.43 o 
  -5  11   8       19.88       27.83     11.98 o 
  -4  11   8        3.10        3.73      4.48 o 
  -3  11   8        5.21        5.41      3.67 o 
  -2  11   8        3.31       -2.19      3.68 o 
  -1  11   8        4.09        3.82      8.70 o 
   0  11   8     1080.10     1049.46     35.59 o 
   1  11   8        3.42        5.56      4.58 o 
   2  11   8        0.70       -1.06      5.36 o 
   3  11   8        5.73        8.18      6.97 o 
   4  11   8        0.26        4.06      6.81 o 
  -5  12   8        5.49       10.50      7.14 o 
  -4  12   8        5.88        8.72      5.20 o 
  -3  12   8      132.88      151.54     13.29 o 
  -2  12   8        0.46        4.28      4.51 o 
  -1  12   8        8.09        6.02      5.51 o 
   0  12   8       36.77       37.69      9.02 o 
   1  12   8      153.87      166.08     15.02 o 
   2  12   8       11.13        5.57      7.05 o 
   3  12   8        1.08       -8.67      6.06 o 
   4  12   8        0.68        3.38      7.16 o 
  -5  13   8        0.02        5.96      7.32 o 
  -4  13   8        7.27        0.31      5.08 o 
  -3  13   8       38.85       25.62     11.67 o 
  -2  13   8      549.15      550.38     33.41 o 
  -1  13   8        0.20        1.42      5.53 o 
   0  13   8       58.76       64.44      8.34 o 
   1  13   8       32.80       28.50      8.89 o 
   2  13   8       44.03       45.18     10.33 o 
   3  13   8        2.86      -10.09      6.72 o 
  -4  14   8       40.55       57.14     10.91 o 
  -3  14   8      264.58      264.35     25.05 o 
  -2  14   8       76.00       89.70     12.34 o 
  -1  14   8        8.14       -1.34      6.82 o 
   0  14   8        5.05        3.97      7.09 o 
   1  14   8        7.93        0.76      7.14 o 
   2  14   8       33.26       40.02     10.89 o 
  -2  15   8       11.45       12.19      8.96 o 
  -1  15   8        0.26        4.29      9.14 o 
   0  15   8        7.26        4.65      7.92 o 
  -8   1   9        0.01        3.71      5.68 o 
  -7   1   9        1.82       -7.07      4.71 o 
  -6   1   9        1.56       -2.17      4.24 o 
  -5   1   9        8.24       12.79      5.21 o 
  -4   1   9       12.44       20.07      5.63 o 
  -3   1   9        2.38        7.69      4.02 o 
  -2   1   9        1.58        0.82      2.33 o 
  -1   1   9       25.06       27.38      3.35 o 
   0   1   9      512.64      507.06     12.19 o 
   1   1   9        3.35        4.03      2.85 o 
   2   1   9      256.29      247.38     10.60 o 
   3   1   9        3.48        2.21      2.90 o 
   4   1   9       79.93       73.73      8.85 o 
   5   1   9        0.01        6.17      8.03 o 
   6   1   9       12.01       13.61      8.25 o 
  -8   2   9        0.15       -3.04      5.75 o 
  -7   2   9       63.17       63.40     12.03 o 
  -6   2   9       25.09       27.61      7.36 o 
  -5   2   9       24.39       29.57      6.97 o 
  -4   2   9      208.36      216.65     15.08 o 
  -3   2   9      131.98      115.58     12.37 o 
  -2   2   9       82.55       75.19      6.09 o 
  -1   2   9      283.33      284.55      8.74 o 
   0   2   9       73.35       76.65      5.67 o 
   1   2   9     1040.90      945.53     18.31 o 
   2   2   9      376.39      341.26     10.99 o 
   3   2   9      127.12      121.69      9.67 o 
   4   2   9       65.03       47.13      9.44 o 
   5   2   9       72.05       57.67     10.37 o 
   6   2   9       28.48       15.47     13.27 o 
  -8   3   9        6.58        9.44      5.39 o 
  -7   3   9       14.72        9.95      6.25 o 
  -6   3   9       10.64       10.94      5.68 o 
  -5   3   9        1.43        0.28      5.47 o 
  -4   3   9        0.31       -2.39      5.76 o 
  -3   3   9        3.43        1.22      2.82 o 
  -2   3   9      117.61      111.59      6.10 o 
  -1   3   9      275.72      274.99      7.60 o 
   0   3   9       30.65       27.55      3.79 o 
   1   3   9       63.73       57.36      6.69 o 
   2   3   9      206.21      230.82      9.88 o 
   3   3   9       56.18       47.22      8.20 o 
   4   3   9       56.73       42.92     18.85 o 
   5   3   9       12.00        9.47      5.60 o 
   6   3   9       14.31        8.62      6.70 o 
  -8   4   9       29.10       27.03      7.18 o 
  -7   4   9        0.93        2.21      4.66 o 
  -6   4   9       13.32       17.05      5.77 o 
  -5   4   9       24.44       18.30      5.02 o 
  -4   4   9       43.53       26.92      6.28 o 
  -3   4   9      125.27      136.96      8.88 o 
  -2   4   9      107.73       97.23      6.00 o 
  -1   4   9       81.22       96.76      5.20 o 
   0   4   9        2.31        1.83      2.12 o 
   1   4   9     1853.37     1784.16     24.81 o 
   2   4   9        4.71        3.16      2.72 o 
   3   4   9     1647.52     1565.71     28.23 o 
   4   4   9      207.91      190.70     12.59 o 
   5   4   9       40.83       27.55      7.60 o 
   6   4   9        0.09        1.01      5.37 o 
  -7   5   9        2.94        0.81      4.49 o 
  -6   5   9        3.81        1.41      4.33 o 
  -5   5   9        0.05        2.21      3.70 o 
  -4   5   9       28.60       28.73      5.20 o 
  -3   5   9       13.54        8.68      3.40 o 
  -2   5   9        0.30       -0.85      2.36 o 
  -1   5   9        2.57        0.36      2.37 o 
   0   5   9      126.07      124.97      8.59 o 
   1   5   9      334.56      386.36     15.26 o 
   2   5   9      494.09      505.14     12.38 o 
   3   5   9      323.44      338.40     19.56 o 
   4   5   9       10.31       17.77      5.50 o 
   5   5   9        5.40        0.74      4.88 o 
  -7   6   9        1.55       -1.77      4.77 o 
  -6   6   9       16.36       12.12      4.89 o 
  -5   6   9       96.21      105.47     10.02 o 
  -4   6   9        0.00       -4.64      3.09 o 
  -3   6   9        1.95       -1.13      2.80 o 
  -2   6   9       46.37       49.83      4.96 o 
  -1   6   9       49.76       38.89      5.64 o 
   0   6   9        9.55        3.38      2.83 o 
   1   6   9       56.27       64.23      5.76 o 
   2   6   9       64.06       68.85      6.74 o 
   3   6   9      276.90      293.33     12.70 o 
   4   6   9        0.37       -3.09      4.36 o 
   5   6   9       50.01       45.53      9.73 o 
  -7   7   9        0.72        8.06      7.10 o 
  -6   7   9       19.25       16.11      5.27 o 
  -5   7   9        0.37        2.25      4.04 o 
  -4   7   9      160.65      147.44     10.16 o 
  -3   7   9        1.91        5.94      3.13 o 
  -2   7   9        0.23       -2.28      2.65 o 
  -1   7   9        2.65        0.34      3.40 o 
   0   7   9        0.72       -1.03      2.72 o 
   1   7   9        1.22       -1.06      3.52 o 
   2   7   9        0.76        0.11      3.79 o 
   3   7   9      276.41      269.82     14.46 o 
   4   7   9      149.29       99.56     18.28 o 
   5   7   9       95.81       92.36     13.36 o 
  -7   8   9        0.88        0.83     11.13 o 
  -6   8   9        0.18        5.36      6.15 o 
  -5   8   9       61.28       48.45      7.41 o 
  -4   8   9       14.77       12.54      6.23 o 
  -3   8   9        1.22        2.35      3.24 o 
  -2   8   9       21.20       31.26      5.62 o 
  -1   8   9       95.44       99.89     14.70 o 
   0   8   9        2.33        0.58      3.67 o 
   1   8   9       60.06       53.06      7.05 o 
   2   8   9       13.21       11.44      4.75 o 
   3   8   9        9.56        9.45      6.57 o 
   4   8   9       11.90       17.29      7.43 o 
   5   8   9        0.14       -0.24      7.14 o 
  -6   9   9       17.13       22.18      7.92 o 
  -5   9   9        0.39       -2.23      5.68 o 
  -4   9   9       24.70       21.10      5.41 o 
  -3   9   9       14.90       25.43      4.65 o 
  -2   9   9      289.39      253.94     12.21 o 
  -1   9   9       45.02       38.21      5.76 o 
   0   9   9      382.77      328.83     13.97 o 
   1   9   9       53.85       53.20      9.67 o 
   2   9   9        0.01       -3.01      4.08 o 
   3   9   9        7.53        2.88      6.48 o 
   4   9   9        0.01       -0.21      6.23 o 
  -6  10   9       15.13       19.58      8.25 o 
  -5  10   9        0.35        1.73      5.82 o 
  -4  10   9        0.27        4.83      4.67 o 
  -3  10   9       38.14       33.13      5.35 o 
  -2  10   9        2.26        3.98      4.01 o 
  -1  10   9       31.98       32.96      7.69 o 
   0  10   9       13.61       10.43      5.42 o 
   1  10   9       25.90       35.14      6.67 o 
   2  10   9        3.25        6.02      5.39 o 
   3  10   9      131.51      121.61     15.44 o 
   4  10   9       27.47       30.64      9.63 o 
  -5  11   9       12.00        5.08      8.06 o 
  -4  11   9        0.30       12.64      6.71 o 
  -3  11   9        3.60        7.41      4.15 o 
  -2  11   9        3.67        9.88      6.17 o 
  -1  11   9       19.52       17.40      6.64 o 
   0  11   9       38.91       41.56      9.11 o 
   1  11   9        0.21        2.87      4.64 o 
   2  11   9      116.32      122.77     25.95 o 
   3  11   9       58.36       52.45     18.69 o 
  -5  12   9       85.42       88.19     12.72 o 
  -4  12   9        0.64        4.13      6.10 o 
  -3  12   9      160.66      175.73     49.86 o 
  -2  12   9        3.36        3.14      5.73 o 
  -1  12   9      207.44      236.88     16.43 o 
   0  12   9       51.94       48.81     15.08 o 
   1  12   9      219.80      227.94     14.47 o 
   2  12   9      138.99      118.51     20.50 o 
   3  12   9       41.18       39.71     10.37 o 
  -4  13   9        4.45        4.91     10.43 o 
  -3  13   9       38.96       34.34     14.10 o 
  -2  13   9      251.54      264.76     25.41 o 
  -1  13   9       18.14       12.91      6.95 o 
   0  13   9        1.86        0.63      6.29 o 
   1  13   9       24.44       18.11      8.69 o 
   2  13   9        0.02        0.78      7.36 o 
  -2  14   9       62.66       61.09     15.18 o 
  -1  14   9        0.44        0.88      9.40 o 
   0  14   9       15.69       31.75      9.03 o 
  -7   0  10       19.19       19.47     10.64 o 
  -6   0  10      110.79      149.71     20.09 o 
  -5   0  10      144.19      157.04     19.67 o 
  -4   0  10       43.53       48.18     11.31 o 
  -3   0  10     2018.20     1913.63     62.12 o 
  -2   0  10      923.64      993.30     41.00 o 
  -1   0  10     2059.63     2003.37     82.39 o 
   0   0  10      866.64      859.76     24.40 o 
   1   0  10        0.52       -0.60      3.93 o 
   2   0  10       50.50       40.35     13.68 o 
   3   0  10      205.10      221.18     15.23 o 
   4   0  10      194.07      237.71     22.93 o 
   5   0  10       58.91       40.90     13.06 o 
  -7   1  10        1.15        4.02      5.98 o 
  -6   1  10        9.55        7.86      8.93 o 
  -5   1  10       67.49       74.79     16.11 o 
  -4   1  10      150.08      145.35     12.70 o 
  -3   1  10      186.77      175.81     13.43 o 
  -2   1  10      125.82      142.32     13.61 o 
  -1   1  10      663.03      588.23     13.42 o 
   0   1  10      470.40      478.30     14.25 o 
   1   1  10      117.34      126.02      8.77 o 
   2   1  10        3.65        0.73      3.11 o 
   3   1  10        4.04        4.96      3.68 o 
   4   1  10       15.51       10.55      4.63 o 
   5   1  10        2.58        1.06      7.18 o 
  -7   2  10       16.76       23.56      7.83 o 
  -6   2  10        0.02        0.22      7.57 o 
  -5   2  10       54.58       73.12     35.53 o 
  -4   2  10       29.32       23.84      6.66 o 
  -3   2  10        2.17       -0.86      4.32 o 
  -2   2  10       58.95       52.07     18.59 o 
  -1   2  10      971.71      932.44     17.76 o 
   0   2  10       49.91       51.32      5.17 o 
   1   2  10      690.35      679.50     15.92 o 
   2   2  10        0.99        3.63      3.35 o 
   3   2  10       37.44       41.61      5.68 o 
   4   2  10       22.54        9.96      4.41 o 
   5   2  10       23.93       25.98      8.78 o 
  -7   3  10       19.59       15.06      7.38 o 
  -6   3  10       21.94       27.83     11.80 o 
  -5   3  10        7.96        1.33      5.15 o 
  -4   3  10       15.24        7.93      6.20 o 
  -3   3  10        5.75        3.71      3.41 o 
  -2   3  10       55.46       50.17      8.41 o 
  -1   3  10      282.62      279.06     11.47 o 
   0   3  10      781.12      751.75     16.44 o 
   1   3  10      566.46      562.35     14.47 o 
   2   3  10        9.96        2.86      3.30 o 
   3   3  10       15.73       10.65      4.52 o 
   4   3  10        4.59        7.56      7.59 o 
   5   3  10        6.87       -1.91      4.33 o 
  -7   4  10        0.72       -1.60      4.60 o 
  -6   4  10       22.53       27.69      6.10 o 
  -5   4  10        3.17        0.57      4.24 o 
  -4   4  10       31.22       25.90      5.35 o 
  -3   4  10        1.94        1.28      3.50 o 
  -2   4  10        0.19       -0.37      4.14 o 
  -1   4  10      109.04      107.24      8.20 o 
   0   4  10      150.26      148.47      7.21 o 
   1   4  10      311.44      298.74      9.66 o 
   2   4  10       40.00       34.24      4.44 o 
   3   4  10        0.49        4.29      3.76 o 
   4   4  10       61.61       75.96      8.99 o 
   5   4  10        9.77        7.35      6.41 o 
  -7   5  10        0.54       -0.06      4.84 o 
  -6   5  10       73.83       70.96     12.86 o 
  -5   5  10       12.30       10.15      4.83 o 
  -4   5  10       17.72        8.77      4.19 o 
  -3   5  10       85.48       87.04     10.66 o 
  -2   5  10       53.46       56.63      6.46 o 
  -1   5  10       31.19       27.05      5.09 o 
   0   5  10        7.11        5.47      2.86 o 
   1   5  10      685.20      659.30     14.29 o 
   2   5  10      103.95      116.25      8.34 o 
   3   5  10       89.09       97.11      9.17 o 
   4   5  10       68.40       76.32     12.54 o 
   5   5  10       21.62       11.85      7.30 o 
  -7   6  10       18.86       15.39      6.12 o 
  -6   6  10        1.57        4.72      4.75 o 
  -5   6  10       62.67       65.39     16.89 o 
  -4   6  10        0.03        2.28      4.12 o 
  -3   6  10        5.02       -3.56      3.40 o 
  -2   6  10      166.62      166.81     10.10 o 
  -1   6  10      241.55      259.20     15.65 o 
   0   6  10       34.92       28.64      4.37 o 
   1   6  10      291.58      241.69     10.40 o 
   2   6  10        6.15        6.55      3.77 o 
   3   6  10        0.33        2.66      4.09 o 
   4   6  10       47.93       41.81      7.64 o 
   5   6  10       27.93       17.55      6.68 o 
  -6   7  10       27.64       29.73      6.59 o 
  -5   7  10       41.29       25.07      6.24 o 
  -4   7  10      182.27      177.67     11.57 o 
  -3   7  10        4.54        5.35      6.77 o 
  -2   7  10      161.42      154.64     10.25 o 
  -1   7  10       10.61        1.42      3.69 o 
   0   7  10       31.48       30.08      4.74 o 
   1   7  10       68.27       45.21      7.14 o 
   2   7  10        9.19        7.24      4.73 o 
   3   7  10        9.66        6.75      5.31 o 
   4   7  10       32.79       32.51      9.11 o 
  -6   8  10       27.07       18.40      6.84 o 
  -5   8  10       10.66        9.14      5.66 o 
  -4   8  10        4.44        3.00      4.61 o 
  -3   8  10      198.70      213.47     15.26 o 
  -2   8  10      177.06      178.82     11.05 o 
  -1   8  10      115.24      124.19      9.64 o 
   0   8  10       71.17       90.26      8.80 o 
   1   8  10      141.27      176.65     14.28 o 
   2   8  10        2.73        0.41      4.21 o 
   3   8  10        3.56       -2.06      5.98 o 
   4   8  10        2.68        5.62      7.17 o 
  -6   9  10       24.40       13.96      7.70 o 
  -5   9  10        1.68        6.91      5.23 o 
  -4   9  10        1.26        1.32      4.54 o 
  -3   9  10        0.17       -4.53      5.06 o 
  -2   9  10       56.22       56.71      7.36 o 
  -1   9  10        0.17        7.73      5.60 o 
   0   9  10       48.48       47.16      8.65 o 
   1   9  10       11.06        7.01      4.86 o 
   2   9  10        1.23       -0.13      4.54 o 
   3   9  10        7.44        3.52     14.92 o 
  -5  10  10       13.32        6.80      9.66 o 
  -4  10  10        0.49       -1.25      4.64 o 
  -3  10  10        9.46       12.77     10.10 o 
  -2  10  10        6.52        1.32      5.35 o 
  -1  10  10      141.67      112.55     12.37 o 
   0  10  10       79.14       97.42     11.91 o 
   1  10  10       88.13       75.79      8.98 o 
   2  10  10        8.21       -0.05      4.81 o 
   3  10  10        1.14        1.53      9.61 o 
  -5  11  10        6.99        8.99      7.56 o 
  -4  11  10       62.55       44.82      9.71 o 
  -3  11  10       14.79        4.85      6.32 o 
  -2  11  10      123.60      112.73     14.85 o 
  -1  11  10        0.21        7.70      5.80 o 
   0  11  10        0.99        8.39      6.18 o 
   1  11  10       37.08       26.18      7.73 o 
   2  11  10        3.67        6.50      7.30 o 
  -4  12  10        7.08       18.09      7.81 o 
  -2  12  10       28.32       22.88     10.38 o 
  -1  12  10        0.04       -8.36      5.57 o 
   0  12  10        7.90        7.95      6.89 o 
   1  12  10        2.76       -0.05      4.92 o 
   2  12  10        0.60        4.18      7.26 o 
  -2  13  10        0.66        7.76      8.24 o 
  -1  13  10        1.80        0.86      6.40 o 
   0  13  10       15.13        5.62      7.39 o 
  -7   1  11        2.90       -8.32      5.54 o 
  -6   1  11        1.80       -5.52      5.91 o 
  -5   1  11       16.24       19.68      7.19 o 
  -4   1  11       70.17       72.63     10.09 o 
  -3   1  11      787.14      786.83     35.58 o 
  -2   1  11     1045.93     1048.34     31.38 o 
  -1   1  11      453.18      488.77     31.73 o 
   0   1  11      104.64      123.34     11.94 o 
   1   1  11       15.50       13.66      4.04 o 
   2   1  11       21.47       13.20      4.25 o 
   3   1  11        3.76        4.28      3.94 o 
   4   1  11       12.06       14.41      5.00 o 
  -7   2  11        0.31       -3.51      5.92 o 
  -6   2  11       30.34       34.01      8.24 o 
  -5   2  11      387.27      368.63     20.34 o 
  -4   2  11       94.00      120.78     32.15 o 
  -3   2  11      130.22      144.60     20.40 o 
  -2   2  11      268.75      292.29     20.40 o 
  -1   2  11      341.27      337.49     13.29 o 
   0   2  11      156.88      176.46      9.31 o 
   1   2  11      246.17      236.27     10.59 o 
   2   2  11       84.17       79.73      7.36 o 
   3   2  11       86.11       87.61      7.93 o 
   4   2  11       53.69       63.72     11.54 o 
  -7   3  11       39.39       32.57      8.92 o 
  -6   3  11       12.21        1.95      5.75 o 
  -5   3  11        2.73       -4.51      3.60 o 
  -4   3  11       36.95       40.00      6.28 o 
  -3   3  11       99.13       92.66     11.27 o 
  -2   3  11      180.39      170.41     15.21 o 
  -1   3  11       96.24       94.82      8.35 o 
   0   3  11      906.13      883.06     16.65 o 
   1   3  11      251.31      276.64     23.08 o 
   2   3  11      175.12      170.43     10.46 o 
   3   3  11       68.08       57.76      6.97 o 
   4   3  11       57.00       92.03     10.37 o 
  -7   4  11       61.30       63.05      8.79 o 
  -6   4  11      114.81      101.00     10.27 o 
  -5   4  11        0.57        8.03      4.87 o 
  -4   4  11       78.60       84.97     13.56 o 
  -3   4  11        0.36        3.89      5.19 o 
  -2   4  11        1.32       -2.53      4.89 o 
  -1   4  11       83.49       78.39      7.77 o 
   0   4  11       12.09       11.23      4.59 o 
   1   4  11      186.66      179.65      8.51 o 
   2   4  11      700.37      648.77     15.10 o 
   3   4  11      220.04      240.87     13.67 o 
   4   4  11        0.04       -2.68      4.70 o 
  -6   5  11       52.85       63.00      8.66 o 
  -5   5  11        1.91        2.80      4.60 o 
  -4   5  11       62.41       72.77     10.09 o 
  -3   5  11        4.85        5.64      5.40 o 
  -2   5  11        0.98       -4.21      4.87 o 
  -1   5  11       11.07       11.86      4.66 o 
   0   5  11      247.22      216.07     12.10 o 
   1   5  11       52.81       44.97      7.75 o 
   2   5  11       37.32       28.08      5.35 o 
   3   5  11       25.64       22.44      5.50 o 
   4   5  11        0.68        4.58      6.95 o 
  -6   6  11        2.71        4.32      5.40 o 
  -5   6  11       50.39       39.49      7.21 o 
  -4   6  11       70.21       66.37      8.42 o 
  -3   6  11        4.18       -2.66      5.33 o 
  -2   6  11        1.92       -0.79      5.14 o 
  -1   6  11      223.61      221.88     12.30 o 
   0   6  11      147.76      128.63     13.62 o 
   1   6  11        0.01       -1.82      4.07 o 
   2   6  11        0.55       -1.70      3.45 o 
   3   6  11        3.69        1.81      4.17 o 
   4   6  11       14.02        9.45      5.75 o 
  -6   7  11        1.60       -0.74      5.25 o 
  -5   7  11        4.97       -1.84      4.52 o 
  -4   7  11       12.73       -1.25      5.72 o 
  -3   7  11        0.00        2.63      5.78 o 
  -2   7  11      142.47      183.72     14.73 o 
  -1   7  11       30.72       23.78      5.88 o 
   0   7  11        0.91        0.64      5.04 o 
   1   7  11        1.38        6.85      4.48 o 
   2   7  11        6.12        4.01      4.92 o 
   3   7  11        2.79        6.52      5.57 o 
  -5   8  11        6.12        2.26      5.29 o 
  -4   8  11       32.28       32.49      8.47 o 
  -3   8  11      137.18      122.63     24.66 o 
  -2   8  11      176.44      196.44     21.35 o 
  -1   8  11        1.21        0.02      4.44 o 
   0   8  11        2.58        8.47      6.16 o 
   1   8  11        0.00        0.51      4.23 o 
   2   8  11        4.18        3.31      4.75 o 
   3   8  11       33.89       28.70      7.30 o 
  -5   9  11        4.40        3.36      5.68 o 
  -4   9  11        0.56        4.73      6.40 o 
  -3   9  11       50.69       55.11      9.64 o 
  -2   9  11        6.27        6.74     13.56 o 
  -1   9  11       35.87       44.98      9.02 o 
   0   9  11       61.22       66.62     10.34 o 
   1   9  11       27.72       31.05      7.02 o 
   2   9  11        1.23        1.65      7.01 o 
   3   9  11        1.63       -5.58      5.77 o 
  -4  10  11       30.81       16.49      8.09 o 
  -3  10  11       16.41       16.13      7.26 o 
  -2  10  11       14.24       15.79      7.10 o 
  -1  10  11       25.70       24.97      8.00 o 
   0  10  11        0.01       -0.98      5.73 o 
   1  10  11        7.45        7.11      5.66 o 
   2  10  11       35.22       28.92     12.56 o 
  -3  11  11        1.21       -0.62      9.30 o 
  -2  11  11       12.99        7.62      7.06 o 
  -1  11  11        0.93       -2.05      7.80 o 
   0  11  11       50.13       45.32      9.75 o 
   1  11  11       10.54       -1.07      6.18 o 
  -2  12  11        2.09        5.12      6.93 o 
  -1  12  11       27.64       15.04      9.09 o 
   0  12  11        9.39        3.55      7.06 o 
  -6   0  12        0.04        9.24      9.30 o 
  -5   0  12       10.45        0.93      8.06 o 
  -4   0  12      318.58      334.73     28.61 o 
  -3   0  12      125.15      158.54     21.69 o 
  -2   0  12     1678.48     1788.46     63.52 o 
  -1   0  12      372.37      381.67     28.87 o 
   0   0  12        5.27       -2.28      5.20 o 
   1   0  12        0.21       -2.33      4.65 o 
   2   0  12        0.94       -0.37      5.57 o 
   3   0  12        0.65        3.09      5.92 o 
   4   0  12       30.80       23.58      8.68 o 
  -6   1  12       15.36       10.89     10.25 o 
  -5   1  12        2.81       -3.69      6.58 o 
  -4   1  12      738.29      753.34     28.24 o 
  -3   1  12      296.77      325.82     21.77 o 
  -2   1  12      660.47      665.61     25.69 o 
  -1   1  12       44.63       44.46     12.60 o 
   0   1  12       23.16       17.04      5.43 o 
   1   1  12      208.98      219.46     16.63 o 
   2   1  12       61.01       65.63      7.07 o 
   3   1  12        0.27        1.85      4.24 o 
   4   1  12        1.52        4.58      5.18 o 
  -6   2  12        4.55        5.07      6.65 o 
  -5   2  12      126.85      117.82     20.66 o 
  -4   2  12       23.57       19.41      7.28 o 
  -3   2  12       26.06       26.92      7.83 o 
  -2   2  12       34.16       31.37      8.37 o 
  -1   2  12       77.33       44.15      8.58 o 
   0   2  12      395.16      421.21     15.87 o 
   1   2  12       38.82       30.08      5.35 o 
   2   2  12       16.92       20.27      4.91 o 
   3   2  12       34.54       32.86      6.07 o 
   4   2  12        2.84       -3.15      5.21 o 
  -6   3  12       86.53       84.99      9.95 o 
  -5   3  12      251.36      269.81     17.19 o 
  -4   3  12        2.12       -2.81      5.55 o 
  -3   3  12        0.58       -2.13      5.04 o 
  -2   3  12        2.76        4.59      6.10 o 
  -1   3  12       78.18       80.73     11.04 o 
   0   3  12        0.98        3.35      4.45 o 
   1   3  12       14.15       11.72      3.93 o 
   2   3  12        0.31       -0.78      3.88 o 
   3   3  12        6.33       14.72      5.20 o 
  -6   4  12        3.77       13.84      6.16 o 
  -5   4  12        2.18       -0.89      4.76 o 
  -4   4  12       17.06       19.92      7.24 o 
  -3   4  12       59.47       52.65     20.35 o 
  -2   4  12       30.40       16.75     13.19 o 
  -1   4  12       70.50       90.36     15.26 o 
   0   4  12        3.94        7.67      4.85 o 
   1   4  12        0.87        3.06      3.29 o 
   2   4  12       11.88       17.56      4.93 o 
   3   4  12        1.48        3.73      4.29 o 
  -6   5  12        1.55        4.11      5.50 o 
  -5   5  12       25.21       26.41     10.74 o 
  -4   5  12       19.83       10.15      7.18 o 
  -3   5  12       29.02       37.05      8.78 o 
  -2   5  12       35.36       41.71      8.84 o 
  -1   5  12       43.78       38.40      8.52 o 
   0   5  12        4.73        1.01      4.42 o 
   1   5  12      174.44      180.14     11.81 o 
   2   5  12       60.19       67.83      7.39 o 
   3   5  12        4.73       -2.50      4.33 o 
  -5   6  12      147.77      166.13     16.15 o 
  -4   6  12        0.07       -3.76      5.57 o 
  -3   6  12       15.47       12.29      7.03 o 
  -2   6  12        4.29       -1.14      5.88 o 
  -1   6  12       80.11       72.64     13.14 o 
   0   6  12      170.44      143.73     11.07 o 
   1   6  12       42.70       37.15      6.96 o 
   2   6  12        8.69        7.10      4.58 o 
   3   6  12       51.32       59.72     10.82 o 
  -5   7  12       11.07        7.61      7.62 o 
  -4   7  12       79.01       61.25     10.56 o 
  -3   7  12       74.42       59.62      9.97 o 
  -2   7  12      147.98      179.93     15.73 o 
  -1   7  12        8.81        4.66      4.84 o 
   0   7  12       50.10       44.99     19.78 o 
   1   7  12        6.91       13.50      9.63 o 
   2   7  12       22.97       38.32      9.88 o 
  -4   8  12       16.67       23.34      8.14 o 
  -3   8  12        6.15        5.52      6.52 o 
  -2   8  12      280.23      259.35     18.14 o 
  -1   8  12       13.68        4.11      6.45 o 
   0   8  12       10.83        3.53      5.81 o 
   1   8  12       27.87       18.29      8.12 o 
   2   8  12       76.74       78.89     10.03 o 
  -4   9  12      117.79       92.27     13.02 o 
  -3   9  12        4.63       11.22      7.20 o 
  -2   9  12       27.41       21.02     11.31 o 
  -1   9  12       20.89       17.29      8.42 o 
   0   9  12        8.77       12.92      7.61 o 
   1   9  12        0.04        2.48      6.69 o 
  -3  10  12        2.58        1.85      6.95 o 
  -2  10  12       17.35       16.73     11.05 o 
  -1  10  12        4.53        4.91      6.65 o 
   0  10  12        1.95        5.13      7.23 o 
  -5   1  13        1.07        9.58      7.68 o 
  -4   1  13      104.56       98.09     17.89 o 
  -3   1  13      113.92      120.27     14.14 o 
  -2   1  13        3.41       -1.32      6.53 o 
  -1   1  13       86.62       82.52     11.88 o 
   0   1  13        0.15       10.50      6.79 o 
   1   1  13       50.57       54.91      6.76 o 
   2   1  13        0.21       -1.91      3.89 o 
  -5   2  13        4.94       -0.33      6.42 o 
  -4   2  13      494.55      579.77     36.41 o 
  -3   2  13       13.88        5.28      6.90 o 
  -2   2  13        1.76        7.29      8.18 o 
  -1   2  13       82.35      100.06     13.19 o 
   0   2  13       78.86       57.31     14.23 o 
   1   2  13       11.48       14.75      4.97 o 
   2   2  13        0.11        0.87      4.17 o 
  -5   3  13      183.08      178.60     17.25 o 
  -4   3  13        0.98        2.15      6.39 o 
  -3   3  13       59.92       79.18     18.13 o 
  -2   3  13        1.92        2.59      5.75 o 
  -1   3  13       28.49       23.43      8.80 o 
   0   3  13        1.95        1.16      6.25 o 
   1   3  13        0.37        4.50      5.03 o 
   2   3  13        5.00        2.26      3.95 o 
  -5   4  13       16.21       13.57      7.73 o 
  -4   4  13        4.86        5.06      7.03 o 
  -3   4  13        6.50       11.28      7.68 o 
  -2   4  13        2.73        4.22      6.40 o 
  -1   4  13        0.75        0.39      6.16 o 
   0   4  13        0.05        0.07      6.23 o 
   1   4  13       11.15       14.81      5.93 o 
   2   4  13       28.49       32.61      9.01 o 
  -5   5  13       38.70       26.50     11.77 o 
  -4   5  13        0.01       -6.67      6.30 o 
  -3   5  13        3.23       12.59      7.46 o 
  -2   5  13       18.30       37.22      8.95 o 
  -1   5  13        0.21       -1.69      5.52 o 
   0   5  13        2.28        5.83      5.53 o 
   1   5  13        8.50       35.87      8.94 o 
   2   5  13        1.67        0.13      4.50 o 
  -4   6  13       14.04       12.99      9.97 o 
  -3   6  13        1.44       -1.89      6.21 o 
  -2   6  13        9.73        6.96      7.14 o 
  -1   6  13       39.72       42.34      9.56 o 
   0   6  13      128.90      135.16     11.53 o 
   1   6  13       16.79       11.55     17.74 o 
  -4   7  13        5.13        7.16      6.92 o 
  -3   7  13       56.55       49.68     10.58 o 
  -2   7  13       12.88       20.05      8.28 o 
  -1   7  13       52.03       46.35     10.26 o 
   0   7  13        2.03        4.60      6.18 o 
   1   7  13        6.69        6.47      6.99 o 
  -3   8  13       17.37       16.45      8.18 o 
  -2   8  13       52.92       86.11     12.92 o 
  -1   8  13        0.98        0.88      9.30 o 
   0   8  13       25.04       23.77      8.43 o 
  -4   0  14       39.96       30.67     14.10 o 
  -3   0  14       34.24       12.24     11.52 o 
  -2   0  14       82.99       96.10     19.57 o 
  -1   0  14       17.16       -2.38      8.99 o 
   0   0  14       32.16       42.09     13.43 o 
   1   0  14       24.48       16.83     11.26 o 
  -4   1  14        0.62        5.80      6.73 o 
  -3   1  14        1.47       -8.84      5.89 o 
  -2   1  14        5.26       11.78      7.93 o 
  -1   1  14        0.08       -0.81      6.54 o 
   0   1  14        0.30        3.46      6.77 o 
   1   1  14        0.04        7.33     11.41 o 
  -4   2  14       60.50       81.05     12.56 o 
  -3   2  14        2.79       -9.31      6.21 o 
  -2   2  14       24.36       12.56      7.92 o 
  -1   2  14        3.88        8.91      8.01 o 
   0   2  14       28.71       30.00      8.91 o 
   1   2  14        8.03        6.14      7.30 o 
  -4   3  14        1.00       -5.36      6.19 o 
  -3   3  14       16.30       22.46      9.20 o 
  -2   3  14        4.74       -4.35      6.99 o 
  -1   3  14       32.06       36.61      9.46 o 
   0   3  14        1.69       -3.94      7.33 o 
   1   3  14        0.32       -2.28      5.51 o 
  -3   4  14        0.78       -4.05      6.57 o 
  -2   4  14       43.00       94.98     28.69 o 
  -1   4  14       36.41       54.23     11.35 o 
   0   4  14        0.35        2.42      7.12 o 
  -3   5  14        8.03        6.26      8.04 o 
  -2   5  14        0.14       -2.01      6.88 o 
  -1   5  14      100.71      134.77     20.73 o 
   0   5  14        0.31       12.22      7.75 o 
                                                 
